# Supplementary material for: Mixed anxiety-depressive disorder in Parkinson's disease associated with worse resting state functional response to deep brain stimulation of subthalamic nucleus
Source: Heliyon. 2024 May 6;10(10):e30698. doi: 10.1016/j.heliyon.2024.e30698 (PMC11109721; doi:10.1016/j.heliyon.2024.e30698)
Supplement: Multimedia component 3 [file mmc3.xlsx]

## Sheet: 1) Pre-operative T1w protocols
	Supplementary Table 1: MRI protocol parameters utilised to acquire the pre-operative navigation T1-weighted scans used in this study to refine the position of deep brain stimulation electrodes. Abbreviations: MRI - magnetic resonance imaging.
	Protocol number	Number of subjects acquired	Magnetic Field Strength [T]	Manufacturer	MRI system model	Acquisition Type	Scanning sequence	Resolution_x000D_ X axis	Resolution Y axis	Resolution Z axis	Voxel size X axis [mm]	Voxel size Y axis [mm]	Voxel size Z axis [mm]	Slice Thickness [mm]	Echo Time [s]	Repetition Time [s]	Flip Angle (°)
	1	3	0.95007	Siemens	Magnetom Expert	3D	Research mode	256	162	256	0.976562	1.5	0.976562	1.5	0.005	0.025	45
	2	2	0.95007	Siemens	Magnetom Expert	3D	Research mode	256	188	256	0.976562	1.29787	0.976562	1.29787	0.005	0.025	37
	3	1	1.5	Siemens	Avanto	3D	Gradient recalled	208	256	176	1	1	1	1	0.00353	2.03	15
	4	1	1.5	Siemens	Symphony	3D	Gradient recalled	256	120	256	0.976562	1.5	0.976562	1.5	0.00308	0.025	45
	5	11	1.5	Siemens	Symphony	3D	Gradient recalled	160	256	256	1.25	0.976562	0.976562	1.25	0.0031	0.025	45

## Sheet: 2} rsfMRI NBS HC > PD OFF
	Supplementary Table 3: Results for Aim 1 analysis - Network based statistics results of network comparison between the heatlhy controls and Parkinson's disease patients with deep brain stimulation switched off (DBS OFF), showing a network of higher conectivity in the healthy controls. List of individual edges consisting of a pair of nodes with higher-level anatomical structure and the relevant T …
	Node 1	Node 2	T val
	Subcortical (L Caudate – Frontoparietal)	Subcortical (R Caudate – Frontoparietal)	6.17368
	Inferior Parietal Cortex (R PGp)	Inferior Parietal Cortex (L PGp)	5.86036
	Inferior Parietal Cortex (R PF)	Inferior Parietal Cortex (L PF)	5.71503
	Dorsolateral Prefrontal Cortex (R 8Av)	Inferior Parietal Cortex (R PFm)	5.17928
	Orbital and Polar Frontal Cortex (R OFC)	Orbital and Polar Frontal Cortex (L OFC)	5.11511
	Dorsolateral Prefrontal Cortex (L 8Av)	Dorsolateral Prefrontal Cortex (L 8BL)	5.06645
	Inferior Parietal Cortex (L PGi)	Inferior Parietal Cortex (L PGs)	5.01844
	Inferior Parietal Cortex (R PGp)	Inferior Parietal Cortex (R IP0)	4.95434
	Dorsolateral Prefrontal Cortex (R SFL)	Dorsolateral Prefrontal Cortex (L SFL)	4.89363
	Anterior Cingulate (L 8BM)	Dorsolateral Prefrontal Cortex (L 8C)	4.6264
	Dorsolateral Prefrontal Cortex (R 8BL)	Dorsolateral Prefrontal Cortex (L 8Av)	4.55381
	Inferior Parietal Cortex (L IP2)	Inferior Parietal Cortex (L IP1)	4.51573
	Dorsolateral Prefrontal Cortex (R 8Av)	Dorsolateral Prefrontal Cortex (R s6-8)	4.51314
	Posterior Cingulate (R POS2)	Posterior Cingulate (L POS2)	4.47507
	Dorsolateral Prefrontal Cortex (R 8Av)	Inferior Parietal Cortex (R PGs)	4.41604
	Dorsolateral Prefrontal Cortex (L SFL)	Inferior Frontal Cortex (L 45)	4.31739
	Dorsolateral Prefrontal Cortex (L 8Av)	Inferior Parietal Cortex (L PGs)	4.28071
	Dorsolateral Prefrontal Cortex (R 8C)	Dorsolateral Prefrontal Cortex (L 8C)	4.2591
	Inferior Parietal Cortex (R IP1)	Inferior Parietal Cortex (L IP1)	4.23043
	Dorsolateral Prefrontal Cortex (R s6-8)	Inferior Parietal Cortex (R PGi)	4.21071
	Inferior Parietal Cortex (L IP2)	Inferior Parietal Cortex (L PGs)	4.20794
	Dorsolateral Prefrontal Cortex (R 8Ad)	Dorsolateral Prefrontal Cortex (L i6-8)	4.19479
	Inferior Parietal Cortex (L IP1)	Inferior Parietal Cortex (L PGs)	4.13164
	Posterior Cingulate (R POS2)	Inferior Parietal Cortex (L PGp)	4.10097
	Dorsolateral Prefrontal Cortex (L 9-46d)	Subcortical (L Caudate – Frontoparietal)	4.04425
	Inferior Frontal Cortex (L 45)	Lateral Temporal Cortex (L TE1m)	4.00609
	Dorsolateral Prefrontal Cortex (R 8Av)	Dorsolateral Prefrontal Cortex (R p9-46v)	3.99923
	Subcortical (R Thalamus – Frontoparietal)	Subcortical (R Caudate – Frontoparietal)	3.87215
	Inferior Parietal Cortex (R IP2)	Inferior Parietal Cortex (R PFm)	3.8641
	Lateral Temporal Cortex (L TE1a)	Inferior Parietal Cortex (L PGi)	3.84527
	Subcortical (L Thalamus – Frontoparietal)	Subcortical (R Thalamus – Frontoparietal)	3.83655
	Inferior Parietal Cortex (R PGi)	Inferior Parietal Cortex (L PGs)	3.79062
	Inferior Parietal Cortex (R PGi)	Inferior Parietal Cortex (R PGs)	3.65058
	Subcortical (L Thalamus – Frontoparietal)	Subcortical (R Caudate – Frontoparietal)	3.61807
	Inferior Parietal Cortex (L PFop)	Subcortical (R Thalamus – Frontoparietal)	3.59746
	Inferior Parietal Cortex (R IP0)	Inferior Parietal Cortex (L IP0)	3.53253
	Inferior Frontal Cortex (R IFSp)	Inferior Frontal Cortex (L IFSp)	3.51715
	Dorsolateral Prefrontal Cortex (R 46)	Dorsolateral Prefrontal Cortex (L 9p)	3.49539
	Inferior Parietal Cortex (R PFt)	Inferior Parietal Cortex (L PFt)	3.49389
	Dorsolateral Prefrontal Cortex (L 8Av)	Inferior Parietal Cortex (L PGi)	3.46787
	Posterior Cingulate (R DVT)	Lateral Temporal Cortex (L TE1m)	3.46386
	Dorsolateral Prefrontal Cortex (L 46)	Inferior Parietal Cortex (L PF)	3.46277
	Insular Cortex (R AVI)	Anterior Cingulate (L 8BM)	3.44007
	Anterior Cingulate (R d32)	Anterior Cingulate (R 8BM)	3.41809
	Posterior Cingulate (L 23c)	Inferior Parietal Cortex (L PF)	3.41598
	Inferior Parietal Cortex (L PFop)	Inferior Parietal Cortex (L PF)	3.39017
	Inferior Frontal Cortex (L 47l)	Inferior Parietal Cortex (L PGi)	3.36933
	Dorsolateral Prefrontal Cortex (R 8Av)	Dorsolateral Prefrontal Cortex (R i6-8)	3.34021
	Insular Cortex (R FOP2)	Inferior Parietal Cortex (R PFt)	3.328
	Inferior Frontal Cortex (L 44)	Inferior Parietal Cortex (L PF)	3.32321
	Inferior Parietal Cortex (L PFt)	Inferior Parietal Cortex (L PFop)	3.31901
	Dorsolateral Prefrontal Cortex (L 8C)	Inferior Frontal Cortex (L IFSp)	3.28163
	Dorsolateral Prefrontal Cortex (R 46)	Dorsolateral Prefrontal Cortex (L 46)	3.26174
	Dorsolateral Prefrontal Cortex (R 8BL)	Dorsolateral Prefrontal Cortex (L 8BL)	3.26017
	Inferior Frontal Cortex (R 44)	Temporal-Parietal-Occipital Junction (L PSL)	3.2541
	Dorsolateral Prefrontal Cortex (R 8Av)	Dorsolateral Prefrontal Cortex (R 8C)	3.23876
	Anterior Cingulate (L 33pr)	Anterior Cingulate (L 8BM)	3.23614
	Dorsolateral Prefrontal Cortex (L 8BL)	Dorsolateral Prefrontal Cortex (L 9p)	3.23485
	Inferior Parietal Cortex (R PFm)	Inferior Parietal Cortex (R PGs)	3.22212
	Inferior Parietal Cortex (R PFt)	Inferior Parietal Cortex (R PFop)	3.21816
	Orbital and Polar Frontal Cortex (L 10d)	Inferior Parietal Cortex (L IP1)	3.21031
	Inferior Parietal Cortex (R PGs)	Inferior Parietal Cortex (L PGs)	3.20267
	Temporal-Parietal-Occipital Junction (L PSL)	Inferior Parietal Cortex (L PFop)	3.179
	Subcortical (L Caudate – Cingulo-Opercular)	Subcortical (R Caudate – Frontoparietal)	3.17657
	Anterior Cingulate (R 8BM)	Inferior Parietal Cortex (R PGs)	3.15999
	Dorsolateral Prefrontal Cortex (R s6-8)	Inferior Parietal Cortex (R PGs)	3.1599
	Posterior Cingulate (L 23c)	Orbital and Polar Frontal Cortex (L 47s)	3.14658
	Posterior Cingulate (R 23c)	Posterior Cingulate (L 23c)	3.14618
	Posterior Cingulate (R POS1)	Dorsolateral Prefrontal Cortex (R 8Ad)	3.12456
	Anterior Cingulate (R a32pr)	Inferior Frontal Cortex (L 44)	3.1027
	Dorsolateral Prefrontal Cortex (R i6-8)	Dorsolateral Prefrontal Cortex (L i6-8)	3.09712
	Medial Temporal (R PHA3)	Subcortical (R Thalamus – Frontoparietal)	3.0865
	Inferior Parietal Cortex (L PGs)	Posterior Cingulate (L 31pd)	3.08356
	Inferior Parietal Cortex (R PGi)	Inferior Parietal Cortex (L PGi)	3.06733
	Temporal-Parietal-Occipital Junction (R TPOJ2)	Inferior Parietal Cortex (L PF)	3.06642
	Posterior Cingulate (R POS2)	Inferior Parietal Cortex (R PGp)	3.06148
	Dorsolateral Prefrontal Cortex (R 8C)	Inferior Parietal Cortex (R PFm)	3.05227
	Orbital and Polar Frontal Cortex (R OFC)	Subcortical (R Caudate – Frontoparietal)	3.05085
	Inferior Frontal Cortex (R IFJp)	Inferior Parietal Cortex (R IP0)	3.05013
	Posterior Cingulate (L RSC)	Posterior Cingulate (L 31pd)	3.04916
	Lateral Temporal Cortex (R TE2a)	Inferior Parietal Cortex (R IP1)	3.03661
	Inferior Parietal Cortex (R PGp)	Inferior Parietal Cortex (R PGs)	3.0353
	Inferior Parietal Cortex (L PFt)	Inferior Parietal Cortex (L IP2)	3.02883
	Inferior Parietal Cortex (R IP2)	Lateral Temporal Cortex (L TE1m)	3.02003
	Dorsolateral Prefrontal Cortex (R 8Ad)	Dorsolateral Prefrontal Cortex (L 8Ad)	3.01299
	Anterior Cingulate (L 33pr)	Insular Cortex (L FOP4)	3.01281

## Sheet: 3} rsfMRI NBS PD ON > PD OFF
	Supplementary Table 3: Results for Aim 1 analysis - Network based statistics results of pair-wise network comparison between the condition with active deep brain stimulation (DBS ON) and inactive DBS (DBS OFF) in Parkinson's disease patients, showing a network of increased conectivity in the DBS ON condition. List of individual edges consisting of a pair of nodes with higher-level anatomical stru…
	Node 1	Node 2	T val
	Dorsolateral Prefrontal Cortex (R 8Av)	Dorsolateral Prefrontal Cortex (R s6-8)	5.42866
	Posterior Cingulate (R POS2)	Posterior Cingulate (L POS2)	5.32697
	Inferior Parietal Cortex (R PF)	Inferior Parietal Cortex (L PF)	5.19267
	Posterior Cingulate (R 31pd)	Subcortical (R Amygdala – Language)	4.87829
	Inferior Parietal Cortex (R IP2)	Inferior Parietal Cortex (R PFm)	4.61967
	Medial Temporal (L H)	Subcortical (L Hippocampus – Default)	4.54691
	Subcortical (L Caudate – Frontoparietal)	Subcortical (R Caudate – Frontoparietal)	4.54662
	Inferior Parietal Cortex (R PFop)	Posterior Cingulate (L v23ab)	4.54503
	Dorsolateral Prefrontal Cortex (L SFL)	Inferior Frontal Cortex (L 45)	4.54419
	Orbital and Polar Frontal Cortex (L a47r)	Inferior Parietal Cortex (L IP1)	4.50796
	Dorsolateral Prefrontal Cortex (R s6-8)	Inferior Parietal Cortex (R PGi)	4.46901
	Inferior Parietal Cortex (R PGp)	Inferior Parietal Cortex (L PGp)	4.43077
	Posterior Cingulate (R PCV)	Posterior Cingulate (L PCV)	4.39677
	Inferior Parietal Cortex (L IP2)	Inferior Parietal Cortex (L IP1)	4.37245
	Dorsolateral Prefrontal Cortex (R 9a)	Inferior Parietal Cortex (R PGi)	4.23514
	Medial Temporal (R PHA3)	Subcortical (R Thalamus – Frontoparietal)	4.11284
	Insular Cortex (R Ig)	Insular Cortex (L Ig)	4.0995
	Dorsolateral Prefrontal Cortex (R 8C)	Dorsolateral Prefrontal Cortex (L 8C)	4.07968
	Orbital and Polar Frontal Cortex (R 47s)	Orbital and Polar Frontal Cortex (L OFC)	4.0734
	Posterior Cingulate (R PCV)	Orbital and Polar Frontal Cortex (L p10p)	4.05922
	Inferior Parietal Cortex (R PGs)	Inferior Parietal Cortex (L PGs)	4.03268
	Dorsolateral Prefrontal Cortex (L 8C)	Inferior Frontal Cortex (L IFSp)	3.97062
	Inferior Parietal Cortex (R PFt)	Inferior Parietal Cortex (L PFt)	3.96231
	Dorsolateral Prefrontal Cortex (L a9-46v)	Inferior Frontal Cortex (L p47r)	3.95344
	Anterior Cingulate (L 33pr)	Anterior Cingulate (L 8BM)	3.95096
	Orbital and Polar Frontal Cortex (R OFC)	Orbital and Polar Frontal Cortex (L OFC)	3.93417
	Posterior Cingulate (L 23c)	Orbital and Polar Frontal Cortex (L 47s)	3.91257
	Dorsolateral Prefrontal Cortex (R s6-8)	Inferior Parietal Cortex (R PGs)	3.84641
	Anterior Cingulate (L 8BM)	Dorsolateral Prefrontal Cortex (L 8C)	3.80256
	Dorsolateral Prefrontal Cortex (R 8Av)	Inferior Parietal Cortex (R PFm)	3.72259
	Anterior Cingulate (R p32)	Inferior Parietal Cortex (R IP2)	3.68285
	Lateral Temporal Cortex (R TE2a)	Inferior Parietal Cortex (R IP1)	3.68282
	Posterior Cingulate (R ProS)	Insular Cortex (R Ig)	3.68234
	Dorsolateral Prefrontal Cortex (L SFL)	Anterior Cingulate (L a32pr)	3.68152
	Orbital and Polar Frontal Cortex (R pOFC)	Anterior Cingulate (L p24)	3.66205
	Inferior Parietal Cortex (R PGp)	Inferior Parietal Cortex (R IP0)	3.65173
	Dorsolateral Prefrontal Cortex (L 8Av)	Dorsolateral Prefrontal Cortex (L 8BL)	3.61677
	Inferior Parietal Cortex (R PFt)	Inferior Parietal Cortex (R PFop)	3.59973
	Medial Temporal (R PHA3)	Inferior Frontal Cortex (L IFJa)	3.58678
	Dorsolateral Prefrontal Cortex (R 46)	Dorsolateral Prefrontal Cortex (L 9p)	3.58366
	Dorsolateral Prefrontal Cortex (L i6-8)	Inferior Parietal Cortex (L IP0)	3.5633
	Inferior Parietal Cortex (L PFop)	Inferior Parietal Cortex (L PF)	3.54703
	Insular Cortex (R Pir)	Subcortical (R Amygdala – Language)	3.5455
	Lateral Temporal Cortex (R TE2p)	Inferior Frontal Cortex (L 47l)	3.52728
	Inferior Frontal Cortex (R IFSa)	Lateral Temporal Cortex (L TE1p)	3.51662
	Lateral Temporal Cortex (L TE1a)	Inferior Parietal Cortex (L PGi)	3.51223
	Posterior Cingulate (R POS2)	Inferior Parietal Cortex (L PGp)	3.50868
	Dorsolateral Prefrontal Cortex (R 8Ad)	Dorsolateral Prefrontal Cortex (L i6-8)	3.50341
	Inferior Frontal Cortex (R IFJa)	Inferior Frontal Cortex (L IFSp)	3.48659
	Dorsolateral Prefrontal Cortex (R 8BL)	Dorsolateral Prefrontal Cortex (L 8BL)	3.47916
	Dorsolateral Prefrontal Cortex (R 8BL)	Insular Cortex (L PoI2)	3.47035
	Subcortical (L Caudate – Frontoparietal)	Subcortical (R Thalamus – Frontoparietal)	3.46929
	Temporal-Parietal-Occipital Junction (R TPOJ2)	Inferior Parietal Cortex (L PF)	3.46401
	Inferior Frontal Cortex (R IFJp)	Inferior Parietal Cortex (R IP0)	3.46097
	Dorsolateral Prefrontal Cortex (R SFL)	Dorsolateral Prefrontal Cortex (L SFL)	3.45176
	Lateral Temporal Cortex (R TE1p)	Orbital and Polar Frontal Cortex (L 11l)	3.44844
	Dorsolateral Prefrontal Cortex (L 8Av)	Dorsolateral Prefrontal Cortex (L s6-8)	3.42326
	Temporal-Parietal-Occipital Junction (L PSL)	Inferior Parietal Cortex (L PFop)	3.42315
	Inferior Frontal Cortex (R 45)	Inferior Frontal Cortex (R 47l)	3.42065
	Dorsolateral Prefrontal Cortex (R 8Av)	Dorsolateral Prefrontal Cortex (R i6-8)	3.41099
	Inferior Frontal Cortex (R IFJa)	Inferior Parietal Cortex (L PGp)	3.40577
	Inferior Frontal Cortex (R 47l)	Inferior Parietal Cortex (R PFm)	3.38124
	Insular Cortex (R AAIC)	Temporal-Parietal-Occipital Junction (R TPOJ3)	3.38037
	Inferior Parietal Cortex (R PFm)	Inferior Parietal Cortex (L IP2)	3.36674
	Posterior Cingulate (R ProS)	Subcortical (L Thalamus – Cingulo-Opercular)	3.3465
	Insular Cortex (R Pir)	Lateral Temporal Cortex (R TE1p)	3.34511
	Subcortical (L Thalamus – Dorsal Attention)	Subcortical (L Putamen – Cingulo-Opercular)	3.34097
	Insular Cortex (R PoI2)	Dorsolateral Prefrontal Cortex (L 8BL)	3.33943
	Anterior Cingulate (L 8BM)	Inferior Frontal Cortex (L p47r)	3.33155
	Dorsolateral Prefrontal Cortex (L 8Av)	Inferior Parietal Cortex (L PGs)	3.33075
	Dorsolateral Prefrontal Cortex (L SFL)	Posterior Cingulate (L PCV)	3.32023
	Medial Temporal (R EC)	Lateral Temporal Cortex (R TGv)	3.31933
	Inferior Parietal Cortex (L PGi)	Inferior Parietal Cortex (L PGs)	3.31494
	Posterior Cingulate (L v23ab)	Anterior Cingulate (L 8BM)	3.31147
	Dorsolateral Prefrontal Cortex (R 46)	Dorsolateral Prefrontal Cortex (R i6-8)	3.31137
	Inferior Parietal Cortex (L PFop)	Subcortical (R Thalamus – Frontoparietal)	3.30506
	Subcortical (L Thalamus – Frontoparietal)	Subcortical (R Thalamus – Frontoparietal)	3.29977
	Anterior Cingulate (R p32)	Anterior Cingulate (L p24pr)	3.29874
	Inferior Parietal Cortex (L PFt)	Inferior Parietal Cortex (L PFop)	3.29854
	Dorsolateral Prefrontal Cortex (R 8C)	Inferior Frontal Cortex (R p47r)	3.27661
	Inferior Parietal Cortex (L IP2)	Inferior Parietal Cortex (L PGs)	3.23054
	Inferior Frontal Cortex (R 47l)	Lateral Temporal Cortex (L TE2a)	3.22702
	Posterior Cingulate (R 23d)	Posterior Cingulate (L RSC)	3.22673
	Dorsolateral Prefrontal Cortex (R 8Av)	Dorsolateral Prefrontal Cortex (R p9-46v)	3.2191
	Posterior Cingulate (R ProS)	Posterior Cingulate (L 31pv)	3.21647
	Dorsolateral Prefrontal Cortex (R a9-46v)	Inferior Frontal Cortex (R p47r)	3.21508
	Inferior Parietal Cortex (R PGi)	Inferior Parietal Cortex (R PGs)	3.20124
	Dorsolateral Prefrontal Cortex (L 8C)	Inferior Frontal Cortex (L 47l)	3.18642
	Orbital and Polar Frontal Cortex (L 11l)	Orbital and Polar Frontal Cortex (L p10p)	3.18156
	Temporal-Parietal-Occipital Junction (R TPOJ2)	Lateral Temporal Cortex (L TE2p)	3.18138
	Anterior Cingulate (R p32)	Lateral Temporal Cortex (R TE1m)	3.17519
	Posterior Cingulate (R 7m)	Posterior Cingulate (L POS2)	3.16887
	Anterior Cingulate (R p24)	Subcortical (L Thalamus – Dorsal Attention)	3.16583
	Dorsolateral Prefrontal Cortex (L 8C)	Lateral Temporal Cortex (L TE1p)	3.16234
	Anterior Cingulate (R a24)	Inferior Frontal Cortex (R 47l)	3.16214
	Inferior Frontal Cortex (L IFSa)	Orbital and Polar Frontal Cortex (L 11l)	3.15842
	Dorsolateral Prefrontal Cortex (L 8Av)	Dorsolateral Prefrontal Cortex (L i6-8)	3.15654
	Inferior Frontal Cortex (R IFSp)	Orbital and Polar Frontal Cortex (L 47m)	3.15625
	Medial Temporal (L PHA2)	Subcortical (L Thalamus – Dorsal Attention)	3.14371
	Medial Temporal (L H)	Lateral Temporal Cortex (L TE1p)	3.13372
	Posterior Cingulate (R d23ab)	Medial Temporal (R EC)	3.12262
	Insular Cortex (L PoI2)	Insular Cortex (L Ig)	3.12205
	Posterior Cingulate (R 23d)	Dorsolateral Prefrontal Cortex (L i6-8)	3.11546
	Inferior Frontal Cortex (R IFSp)	Inferior Frontal Cortex (L IFSp)	3.11488
	Insular Cortex (L PoI2)	Lateral Temporal Cortex (L TE2p)	3.11368
	Dorsolateral Prefrontal Cortex (L 8Av)	Orbital and Polar Frontal Cortex (L p10p)	3.10812
	Lateral Temporal Cortex (R TE2p)	Inferior Frontal Cortex (L IFSa)	3.10552
	Anterior Cingulate (R 9m)	Orbital and Polar Frontal Cortex (R 47s)	3.10352
	Subcortical (L Caudate – Cingulo-Opercular)	Subcortical (L Hippocampus – Default)	3.0993
	Dorsolateral Prefrontal Cortex (R SFL)	Lateral Temporal Cortex (R TE2p)	3.08438
	Inferior Parietal Cortex (L PGp)	Inferior Parietal Cortex (L PF)	3.08348
	Posterior Cingulate (R PCV)	Dorsolateral Prefrontal Cortex (R 9-46d)	3.07599
	Posterior Cingulate (R ProS)	Lateral Temporal Cortex (R TE1a)	3.07504
	Dorsolateral Prefrontal Cortex (L 8Av)	Inferior Parietal Cortex (L PGi)	3.06937
	Dorsolateral Prefrontal Cortex (L 8BL)	Dorsolateral Prefrontal Cortex (L 9p)	3.06708
	Medial Temporal (R PeEc)	Dorsolateral Prefrontal Cortex (L a9-46v)	3.06663
	Lateral Temporal Cortex (R TE1p)	Lateral Temporal Cortex (R TE2a)	3.06548
	Orbital and Polar Frontal Cortex (L a10p)	Temporal-Parietal-Occipital Junction (L TPOJ3)	3.05615
	Posterior Cingulate (L 23c)	Inferior Parietal Cortex (L PF)	3.05118
	Orbital and Polar Frontal Cortex (R OFC)	Orbital and Polar Frontal Cortex (R pOFC)	3.04901
	Inferior Parietal Cortex (R PGi)	Inferior Parietal Cortex (L PGs)	3.04519
	Posterior Cingulate (R POS2)	Orbital and Polar Frontal Cortex (L a10p)	3.02991
	Orbital and Polar Frontal Cortex (R 47m)	Inferior Parietal Cortex (R IP0)	3.0251
	Lateral Temporal Cortex (L TE1a)	Subcortical (L Putamen – Cingulo-Opercular)	3.02443
	Posterior Cingulate (L POS1)	Dorsolateral Prefrontal Cortex (L 8Ad)	3.01281
	Temporal-Parietal-Occipital Junction (R TPOJ3)	Temporal-Parietal-Occipital Junction (L TPOJ3)	3.01196
	Dorsolateral Prefrontal Cortex (R 8Av)	Dorsolateral Prefrontal Cortex (R 8C)	3.00539

## Sheet: 4) NBS t-stat HC>PD OFF
	Supplementary table 4: Results for Aim 1 analysis - Network based statistics results of network comparison between the heatlhy controls and Parkinson's disease patients with deep brain stimulation switched off (DBS OFF). T statistics are presented for individual edges. See also Figure 3A and Supplementary table 2. Abbreviations: L – left, R – right. For the full list of abbreviations and informat…
	R RSC	R POS2	R PSL	R SFL	R PCV	R STV	R 7m	R POS1	R 23d	R v23ab	R d23ab	R 31pv	R 23c	R p24pr	R 33pr	R a24pr	R p32pr	R a24	R d32	R 8BM	R p32	R 10r	R 47m	R 8Av	R 8Ad	R 9m	R 8BL	R 9p	R 10d	R 8C	R 44	R 45	R 47l	R a47r	R IFJa	R IFJp	R IFSp	R IFSa	R p9-46v	R 46	R a9-46v	R 9-46d	R 9a	R 10v	R a10p	R 10pp	R 11l	R 13l	R OFC
R RSC	0	2.20945	0.912224	0	0.0837003	0	-0.107219	-0.491387	0.989245	2.25931	0.631559	1.12709	0.621824	0	-0.0439389	0	0	0.50086	1.85095	0	0	0	0	0	0	0	0	0	0	0.0160088	0	0	-1.17196	1.95338	0	0	0	0.857902	0	2.44813	0	0	1.36282	0	0	0	0	0	1.73842
R POS2	2.20945	0	0.982751	0	0.73126	0.379866	1.53927	1.16047	-0.191455	1.15615	0	0.673033	0.725374	0	0	0.804708	0	0	0	0	0.858193	0	0.321612	0.973865	1.13109	-1.69827	0	-1.11622	0	0.0336646	0	0	0	0	0.842025	0	-0.284987	0.676248	0.625431	-1.34383	1.43827	1.94915	0	0	-0.412539	1.29267	0	0	2.08057
R PSL	0.912224	0.982751	0	0.290389	0.290662	0.991038	0	0	0	0	0	-0.809825	1.06253	0	0.198907	-0.11826	-0.763961	0	0	0	0	0	0	0	0.402061	1.53402	0	0	0	0	1.19561	1.15515	0.658912	0	0	1.19208	0	1.10232	0	0.446851	0	1.0626	0	0	0	0	0.645347	0	0
R SFL	0	0	0.290389	0	0	0	0	0	0	-0.960699	0	0	0	0	-0.948279	1.4822	0	0	0	-2.02442	0	0	0	0	0	0.698146	1.92013	0.671786	0	0	0.0782374	1.31012	0.0550004	0	0	0	1.46428	0	-0.762686	0.553955	0	-0.523476	2.96469	0	0	0	0	0.788533	0
R PCV	0.0837003	0.73126	0.290662	0	0	-0.685056	0.486279	1.6396	0	0	0	0	1.1058	0	0	0	0	0	0	0	0	0	-0.435531	0	-0.183718	0	0	0	0.217912	0	0	0	0	0	-0.445518	-0.774414	0	0	0	1.11244	0	3.08598	0	0	2.36654	0	0	0	0
R STV	0	0.379866	0.991038	0	-0.685056	0	0	1.20833	0	0	0	0	0	0.444513	0.00204336	0	0.804585	0	0	0	0	0	0	0	0	0.0370703	0	0	0	0.755728	1.28785	1.00362	0	0	1.37611	-1.17603	0.514123	-2.36261	0	0	0	-0.650053	0	0	0	0	0	0	0
R 7m	-0.107219	1.53927	0	0	0.486279	0	0	-0.267633	0.00346662	1.95271	0.516501	0.0395731	0.23559	0	0	0	0	0.253893	1.40049	0	0	-0.399336	0.686982	0.764001	1.36768	1.81948	2.65655	0	0.401168	0.36396	0	0.655513	0	-0.572664	0	0	1.68603	0.770042	-1.1077	0	0	0.477737	1.54345	0.197266	0	0	-1.12772	0	0
R POS1	-0.491387	1.16047	0	0	1.6396	1.20833	-0.267633	0	0	0.263981	0	-0.951376	0	0	-0.168399	0.400099	0	-0.152443	0	0	0.573848	-0.030045	0	0	3.12456	0	0	-0.369356	0	0	0	0	0	0	0	0	0	-0.0681975	0	0	-1.55694	-1.47431	0	0	0	0	0	-1.27175	0
R 23d	0.989245	-0.191455	0	0	0	0	0.00346662	0	0	-0.719146	-0.408391	0.652315	1.77446	-1.50303	0.405265	0	-1.62156	0	1.61081	2.22625	-0.433086	0	0	0	0	-0.300866	0	0.307264	1.41208	0	0	0	0	0	0	0	0	0	0	0	0	0	0.781112	-0.847592	-0.767665	0	0	0	0.28021
R v23ab	2.25931	1.15615	0	-0.960699	0	0	1.95271	0.263981	-0.719146	0	-0.134658	1.14848	0	-0.500166	1.76926	0	0	0.985908	0	0	0.317652	0.245523	0	0	0.225461	-0.14823	0.98781	1.93555	0	-0.900079	0	0	0	0.283255	0	0.636947	0	-1.73785	0	0	0	0	0	1.02303	0	0	0.780673	0	0
R d23ab	0.631559	0	0	0	0	0	0.516501	0	-0.408391	-0.134658	0	0.159265	0	0	-1.48807	0	0	0	0	0	1.14278	0	0.345073	2.37866	0.249623	0	1.54048	0	0	0	0	0	0	-0.296156	0	0	1.05046	0	0	0.0491364	0	0	0	0	0	0	-1.25388	0	0
R 31pv	1.12709	0.673033	-0.809825	0	0	0	0.0395731	-0.951376	0.652315	1.14848	0.159265	0	0	0	0	0	-0.469162	0	0.193469	0.956302	0.872859	1.87288	0	1.60614	0.231599	0.567324	0.33371	0.299384	-0.885525	1.46086	-2.4023	0	0	-1.86199	0.956068	-1.66173	0	0	0	-1.04654	0.572575	0	0	0	0	0	0	0	0
R 23c	0.621824	0.725374	1.06253	0	1.1058	0	0.23559	0	1.77446	0	0	0	0	0.59229	0	0.549304	-1.42244	0	0	0	1.80836	0	0	0.978701	0	0	0	0	0	0	0	0	-0.609387	0	0	0	0	0	0	0.79622	0	0.429316	0	-0.957398	-0.494326	0	0	0	0
R p24pr	0	0	0	0	0	0.444513	0	0	-1.50303	-0.500166	0	0	0.59229	0	1.09837	-0.0521978	-0.0830656	-0.620501	0	0	0	0	0	0	0.0437223	0	0.343773	0	0	0	-0.0837315	0	0	0	0	0	0	0	0	1.75159	0	0	0	0	0	0	0	0	0.661378
R 33pr	-0.0439389	0	0.198907	-0.948279	0	0.00204336	0	-0.168399	0.405265	1.76926	-1.48807	0	0	1.09837	0	0.329087	-1.5252	0.86726	0	-0.812947	1.66382	0	0.109357	0	0	0	0	0	0	0	0	0	0	0	0	0	0	0	0	0.677892	1.29546	-0.0806797	0	0	0	0	0.807089	0	0
R a24pr	0	0.804708	-0.11826	1.4822	0	0	0	0.400099	0	0	0	0	0.549304	-0.0521978	0.329087	0	2.26945	0	0	0	0	0	0	0	0	-0.867103	0	0	0	0	0	0	-1.11376	0	0	0.934995	0.337362	0	0.584353	1.25035	0	1.75694	0	-1.65478	0	0	-1.38678	0	0.232685
R p32pr	0	0	-0.763961	0	0	0.804585	0	0	-1.62156	0	0	-0.469162	-1.42244	-0.0830656	-1.5252	2.26945	0	0	0	0	1.23484	0	0	0	0	0	0	-0.555297	0	0	0.972941	0	0	0	0.418493	0	-0.410514	0	-1.1248	0.726796	0	1.55126	0	0	0	0	0	0	0
R a24	0.50086	0	0	0	0	0	0.253893	-0.152443	0	0.985908	0	0	0	-0.620501	0.86726	0	0	0	2.46007	1.30312	-0.175394	0	0	0	0	0.766866	0	0	0.29284	0	1.31853	2.54236	2.56466	0	-0.87629	0	0	0	0	0	0.863182	1.14603	-1.55294	0	0	0	0	0	0
R d32	1.85095	0	0	0	0	0	1.40049	0	1.61081	0	0	0.193469	0	0	0	0	0	2.46007	0	3.41809	0.9858	0	0	-0.0426709	-0.260096	0.650965	0	-0.354197	0	0	-0.677654	0	1.66547	0	0	0	0	0	0	0	-0.497107	-0.649821	0.389514	0	1.22173	0.96054	0	-0.709581	-0.290501
R 8BM	0	0	0	-2.02442	0	0	0	0	2.22625	0	0	0.956302	0	0	-0.812947	0	0	1.30312	3.41809	0	0	0	-1.48996	1.96552	0.0438825	2.93198	1.24262	-0.287969	0	2.1105	1.86631	0.260296	1.29099	0	1.1946	2.17237	-0.538401	0	-0.0492538	0.10045	0.277605	0	0.218844	0	0.527849	0	0	0	1.93824
R p32	0	0.858193	0	0	0	0	0	0.573848	-0.433086	0.317652	1.14278	0.872859	1.80836	0	1.66382	0	1.23484	-0.175394	0.9858	0	0	0.495636	0	0	0	2.3039	0	0.746804	1.6149	0	0	0	-0.261466	0.679771	-0.408422	0	0	0	0	0	0	-0.682089	-0.0849817	0	0	0	-0.0504563	0	0
R 10r	0	0	0	0	0	0	-0.399336	-0.030045	0	0.245523	0	1.87288	0	0	0	0	0	0	0	0	0.495636	0	0	-0.190838	0.334861	1.57571	0	0	-0.104308	0	0	0	0	0.372648	0	0	0.476673	0	0	0	0	0	0	0.441753	0.89884	0	0.34224	0.0961136	0
R 47m	0	0.321612	0	0	-0.435531	0	0.686982	0	0	0	0.345073	0	0	0	0.109357	0	0	0	0	-1.48996	0	0	0	0	0	-0.511143	0.1366	-0.984258	0	0	0	0	2.00239	1.25963	0	0	2.51786	1.12069	0	0.922262	0	0	0	0	0	0	-0.487786	1.42399	0
R 8Av	0	0.973865	0	0	0	0	0.764001	0	0	0	2.37866	1.60614	0.978701	0	0	0	0	0	-0.0426709	1.96552	0	-0.190838	0	0	1.99187	0	2.56869	1.62671	0	3.23876	1.03172	0	0.879229	1.42076	-0.369822	0	0.545673	0	3.99923	0.791888	2.05503	-0.506854	0.944886	2.13554	0	0	0	0	-0.38744
R 8Ad	0	1.13109	0.402061	0	-0.183718	0	1.36768	3.12456	0	0.225461	0.249623	0.231599	0	0.0437223	0	0	0	0	-0.260096	0.0438825	0	0.334861	0	1.99187	0	1.85126	2.72064	-0.223605	2.10913	0.381606	0	-0.501564	-0.685772	1.98472	0.650895	0	0	0	0	1.65661	0	0.688081	1.70147	0.434192	0	0	0	-2.33043	0
R 9m	0	-1.69827	1.53402	0.698146	0	0.0370703	1.81948	0	-0.300866	-0.14823	0	0.567324	0	0	0	-0.867103	0	0.766866	0.650965	2.93198	2.3039	1.57571	-0.511143	0	1.85126	0	0.723053	0.232589	0.675024	0	0	-0.882767	2.37498	0	0	0	0.0866667	0	0	0	-2.85492	0.663605	2.24799	1.95166	0	0	0	0	0
R 8BL	0	0	0	1.92013	0	0	2.65655	0	0	0.98781	1.54048	0.33371	0	0.343773	0	0	0	0	0	1.24262	0	0	0.1366	2.56869	2.72064	0.723053	0	1.07131	0.565682	0.483297	1.12585	1.11837	0.980336	1.76349	1.46198	0	0	0	0.359324	-1.76064	0	0	1.78774	-1.86128	0	0.578966	0	-0.320547	0
R 9p	0	-1.11622	0	0.671786	0	0	0	-0.369356	0.307264	1.93555	0	0.299384	0	0	0	0	-0.555297	0	-0.354197	-0.287969	0.746804	0	-0.984258	1.62671	-0.223605	0.232589	1.07131	0	0	0	-0.604039	-0.537836	1.20171	1.72974	0	0	-0.366504	0	2.00848	0.6267	2.3285	0.996159	0.722504	0	0	0	0	0	-0.928932
R 10d	0	0	0	0	0.217912	0	0.401168	0	1.41208	0	0	-0.885525	0	0	0	0	0	0.29284	0	0	1.6149	-0.104308	0	0	2.10913	0.675024	0.565682	0	0	0	0	0	-0.291905	-0.00596613	-0.110749	0	0	0	0	0	0	0	0.175984	0.224735	-0.287267	0.84672	0	0	0
R 8C	0.0160088	0.0336646	0	0	0	0.755728	0.36396	0	0	-0.900079	0	1.46086	0	0	0	0	0	0	0	2.1105	0	0	0	3.23876	0.381606	0	0.483297	0	0	0	0.837233	0.770543	1.12642	1.54969	-0.84607	0.163234	-0.00227695	0	2.75446	-0.975454	0.815257	0.490781	0.390638	0.83412	0	0	0	0	-2.1612
R 44	0	0	1.19561	0.0782374	0	1.28785	0	0	0	0	0	-2.4023	0	-0.0837315	0	0	0.972941	1.31853	-0.677654	1.86631	0	0	0	1.03172	0	0	1.12585	-0.604039	0	0.837233	0	1.5961	0	0	-0.279287	0	0.798975	-1.42073	-0.755932	0	-0.456921	0.786167	0	0	-1.85182	0	0	0	0
R 45	0	0	1.15515	1.31012	0	1.00362	0.655513	0	0	0	0	0	0	0	0	0	0	2.54236	0	0.260296	0	0	0	0	-0.501564	-0.882767	1.11837	-0.537836	0	0.770543	1.5961	0	4.35518	0	0.258758	-2.57299	2.02548	1.3143	0	0	1.33821	-0.148514	1.13548	0	-0.346647	0.455521	1.38065	0	0
R 47l	-1.17196	0	0.658912	0.0550004	0	0	0	0	0	0	0	0	-0.609387	0	0	-1.11376	0	2.56466	1.66547	1.29099	-0.261466	0	2.00239	0.879229	-0.685772	2.37498	0.980336	1.20171	-0.291905	1.12642	0	4.35518	0	1.4185	0.629632	0	0	0.698765	0	-1.09683	0	0	-0.179249	0	0	0	-1.15841	-0.804003	0.14057
R a47r	1.95338	0	0	0	0	0	-0.572664	0	0	0.283255	-0.296156	-1.86199	0	0	0	0	0	0	0	0	0.679771	0.372648	1.25963	1.42076	1.98472	0	1.76349	1.72974	-0.00596613	1.54969	0	0	1.4185	0	0	0	-0.0152884	-0.151211	1.56158	0.360184	1.28127	-0.487031	-0.0942417	-1.08936	0.875173	0	0.0204151	-0.486423	-0.811603
R IFJa	0	0.842025	0	0	-0.445518	1.37611	0	0	0	0	0	0.956068	0	0	0	0	0.418493	-0.87629	0	1.1946	-0.408422	0	0	-0.369822	0.650895	0	1.46198	0	-0.110749	-0.84607	-0.279287	0.258758	0.629632	0	0	0.954946	0.734199	0.932286	0.161742	0	0	0	0	0	0	-1.43339	0.662975	0	0
R IFJp	0	0	1.19208	0	-0.774414	-1.17603	0	0	0	0.636947	0	-1.66173	0	0	0	0.934995	0	0	0	2.17237	0	0	0	0	0	0	0	0	0	0.163234	0	-2.57299	0	0	0.954946	0	2.5663	2.29529	1.57482	0	0	0	1.05791	0	0	0	-0.817758	0.988815	0
R IFSp	0	-0.284987	0	1.46428	0	0.514123	1.68603	0	0	0	1.05046	0	0	0	0	0.337362	-0.410514	0	0	-0.538401	0	0.476673	2.51786	0.545673	0	0.0866667	0	-0.366504	0	-0.00227695	0.798975	2.02548	0	-0.0152884	0.734199	2.5663	0	-0.333336	-1.0241	0	0	0.277403	2.08949	0.731769	0	0	0	1.38202	0
R IFSa	0.857902	0.676248	1.10232	0	0	-2.36261	0.770042	-0.0681975	0	-1.73785	0	0	0	0	0	0	0	0	0	0	0	0	1.12069	0	0	0	0	0	0	0	-1.42073	1.3143	0.698765	-0.151211	0.932286	2.29529	-0.333336	0	0.654004	-0.380309	1.19022	0.163949	0	0	0	0	0	-1.25496	0
R p9-46v	0	0.625431	0	-0.762686	0	0	-1.1077	0	0	0	0	0	0	0	0	0.584353	-1.1248	0	0	-0.0492538	0	0	0	3.99923	0	0	0.359324	2.00848	0	2.75446	-0.755932	0	0	1.56158	0.161742	1.57482	-1.0241	0.654004	0	1.79955	0.166804	0.637212	0.571363	0	0.861047	0	0.352086	0	0
R 46	2.44813	-1.34383	0.446851	0.553955	1.11244	0	0	0	0	0	0.0491364	-1.04654	0.79622	1.75159	0.677892	1.25035	0.726796	0	0	0.10045	0	0	0.922262	0.791888	1.65661	0	-1.76064	0.6267	0	-0.975454	0	0	-1.09683	0.360184	0	0	0	-0.380309	1.79955	0	1.98445	1.8254	-0.071937	0	0.675065	0	0	0	0
R a9-46v	0	1.43827	0	0	0	0	0	-1.55694	0	0	0	0.572575	0	0	1.29546	0	0	0.863182	-0.497107	0.277605	0	0	0	2.05503	0	-2.85492	0	2.3285	0	0.815257	-0.456921	1.33821	0	1.28127	0	0	0	1.19022	0.166804	1.98445	0	0.933368	1.8733	-1.4271	-0.0602682	0	-0.406636	0.472465	0
R 9-46d	0	1.94915	1.0626	-0.523476	3.08598	-0.650053	0.477737	-1.47431	0	0	0	0	0.429316	0	-0.0806797	1.75694	1.55126	1.14603	-0.649821	0	-0.682089	0	0	-0.506854	0.688081	0.663605	0	0.996159	0	0.490781	0.786167	-0.148514	0	-0.487031	0	0	0.277403	0.163949	0.637212	1.8254	0.933368	0	0.82736	0	-0.705577	0	0.369021	0	0
R 9a	1.36282	0	0	2.96469	0	0	1.54345	0	0.781112	0	0	0	0	0	0	0	0	-1.55294	0.389514	0.218844	-0.0849817	0	0	0.944886	1.70147	2.24799	1.78774	0.722504	0.175984	0.390638	0	1.13548	-0.179249	-0.0942417	0	1.05791	2.08949	0	0.571363	-0.071937	1.8733	0.82736	0	0	0	0.393104	0.604249	-0.162133	0
R 10v	0	0	0	0	0	0	0.197266	0	-0.847592	1.02303	0	0	-0.957398	0	0	-1.65478	0	0	0	0	0	0.441753	0	2.13554	0.434192	1.95166	-1.86128	0	0.224735	0.83412	0	0	0	-1.08936	0	0	0.731769	0	0	0	-1.4271	0	0	0	-0.0874411	1.47299	0.853303	0	1.4602
R a10p	0	-0.412539	0	0	2.36654	0	0	0	-0.767665	0	0	0	-0.494326	0	0	0	0	0	1.22173	0.527849	0	0.89884	0	0	0	0	0	0	-0.287267	0	-1.85182	-0.346647	0	0.875173	0	0	0	0	0.861047	0.675065	-0.0602682	-0.705577	0	-0.0874411	0	1.20074	0.674093	0	0
R 10pp	0	1.29267	0	0	0	0	0	0	0	0	0	0	0	0	0	0	0	0	0.96054	0	0	0	0	0	0	0	0.578966	0	0.84672	0	0	0.455521	0	0	-1.43339	0	0	0	0	0	0	0	0.393104	1.47299	1.20074	0	0.167884	0	0.153118
R 11l	0	0	0.645347	0	0	0	-1.12772	0	0	0.780673	-1.25388	0	0	0	0.807089	-1.38678	0	0	0	0	-0.0504563	0.34224	-0.487786	0	0	0	0	0	0	0	0	1.38065	-1.15841	0.0204151	0.662975	-0.817758	0	0	0.352086	0	-0.406636	0.369021	0.604249	0.853303	0.674093	0.167884	0	1.28254	0.940697
R 13l	0	0	0	0.788533	0	0	0	-1.27175	0	0	0	0	0	0	0	0	0	0	-0.709581	0	0	0.0961136	1.42399	0	-2.33043	0	-0.320547	0	0	0	0	0	-0.804003	-0.486423	0	0.988815	1.38202	-1.25496	0	0	0.472465	0	-0.162133	0	0	0	1.28254	0	1.07461
R OFC	1.73842	2.08057	0	0	0	0	0	0	0.28021	0	0	0	0	0.661378	0	0.232685	0	0	-0.290501	1.93824	0	0	0	-0.38744	0	0	0	-0.928932	0	-2.1612	0	0	0.14057	-0.811603	0	0	0	0	0	0	0	0	0	1.4602	0	0.153118	0.940697	1.07461	0
R 47s	0	0	0	0	0	0	0	1.16894	0.317485	0	-0.821826	0	0	-1.79035	0	0	-0.200747	0.857782	0	1.32212	0	0	0.233228	0.584659	-1.36429	1.89905	-0.950729	0.588724	0	0	0.606357	0.129629	0.0335941	1.39381	1.322	0	-0.000854835	0	-1.09621	-0.177946	0	0	0.167988	0	0	0	0.168168	0.638049	0.605145
R i6-8	0	0.783584	0	2.49169	0	0	0	0	1.01795	0	0	0.986304	0	0.264558	0	0	0	0	1.93442	-0.406846	0	0	0	3.34021	0.23853	0	0.588262	1.36606	0	0.20669	1.4809	0	-0.0841366	0	1.3502	0.693355	0	0	0.740873	2.40322	0.118488	0	0	0	0	1.0733	0	0	0.0165929
R s6-8	0	0	0	2.47072	0.757715	0	0	0	0	0	0	0	-0.359548	0	0	0	-0.106028	0	-0.0188192	0	0	0	0	4.51314	2.97087	0.375236	0.66135	0	0.84587	0	0	0.570249	0	0	-1.05546	0	-0.512599	-0.733555	0	1.19495	0	0.947447	0	0	0	-0.746556	0	0	-2.05331
R 52	0	0	0.455563	0	0	0	0	0	0	1.24154	0	0	0	0	0	0	1.02138	0	0	-0.428453	0	0	2.30558	0	0	0	0.888345	0	0	0	0	0	0	0	0.944274	0	0.712332	0	0	0.167696	0	0	-3.32394	0	0	0	-0.609435	0	0
R PoI2	0	0	0	0	0	0	1.82303	0.86826	0	0	0	-0.567491	0	0.686562	0	-1.1618	0	0	0	0	-0.611643	0	0.476503	0	0	0	-0.793681	0	0.22829	0	0.629931	0	0	0	0	0	0.253657	-0.611857	0	0	0	0	0	0	0	0	0	0	0
R FOP4	0	0	-1.65572	0.826004	0	-1.04643	0	0	0	0	-0.0907412	-1.2211	-0.801692	-2.72847	0	0.613474	0.726213	0	0	0	0.895518	0	0	0	0	0	0	0	-0.56543	0	2.70587	0.748023	-0.118933	0	2.38559	-0.240968	0	0	0.120823	0.203903	0.1909	0.722447	0	0.288158	-0.413573	0	0.210716	0	0
R MI	-1.42079	0	-0.695259	0	-1.4239	0	0	0	1.72409	0	0	0	0	-0.237625	-0.385645	1.82604	0	0	0	0	0	0	0	0	0	0	0	0	0	0	-0.719343	1.90884	0	0	0.744235	-0.289617	0	0.151704	0	0.236713	0.434682	-0.68166	0	-1.21533	0	0	0	0	0
R Pir	0	0	0.0786003	0	0	0.335796	2.09623	0	0	1.06011	0	0	2.37305	0	0	0	0	0	0	0	0.11238	1.52149	-0.60887	0	0	0	0	0	1.15021	0	0	0	0	0	0	0	0	0.295431	0	0	0	0	0	0	-0.867991	0	0	0	0
R AVI	0	1.73684	0	0.597631	0	0	-1.47264	0	0	0	0	0	0	0	0	0	0.844555	0.139355	0	2.21087	0	0	0	0	0	0	-0.598995	0	0	1.6119	0.489377	1.34294	0.622232	-1.04496	0	-0.428787	1.55449	-0.559456	-1.25598	0	-0.252711	0.433023	0	0	1.71916	1.40612	-0.865973	0	1.06296
R AAIC	0	0	0	0	0	0	1.46268	0	0	0	0	0	0	0.420586	0	0	0	0	0	0	1.06636	0	0	0	0.239078	-0.381236	0	0	0	0	0.691146	0	0	0	0	0	0	0	0	0	0	0	0	0	1.33899	1.46609	0	0.299474	0
R FOP3	0	0	0.385861	0	0	0	0	-0.316255	0	0	0	0	0	0	0	0.910412	1.84367	0	0	0	0	0	0	1.49603	0	0	0	0	0	-1.40532	0	0	0	0	0	0	0	0	0	0.358898	0	0	0	0	0	0	0	0	0
R FOP2	0	0	0	0	0	0	0	0	0	0	0	0	0	0	0	0.825704	1.73334	0	0	0	0	0	0	0	-2.28696	0.492767	0	0	0	-0.423432	0.666408	-0.823836	0	0	0	1.53476	0	0	1.30365	0	0	0	0	0	0	0	0	0	0
R PFt	-1.43779	0.291309	0	-0.00957711	0	-1.72565	0	-1.56816	0	0	0	0	0.335982	1.08752	0	0	0	0	0	0	0	0	0	1.14895	0	1.15475	1.74538	0	0	0	-0.375203	0.43728	0	0	0	0.727069	0	0	0	0.756463	0	0	-0.986192	0	1.39185	0	0	0	-1.01505
R EC	1.74129	1.0117	0	0	0	0	0	-0.0208618	0	0.592543	2.63493	1.01791	-0.856352	0	0	0	0	0	0.315036	-1.85857	-0.641241	0	0	0	0	0	-1.17552	0	0	0	-0.817561	0	0	1.13914	0	-0.369124	0	-0.507153	0	1.99435	0	0	0	0	0	0	0	0	1.3328
R PreS	0.644373	0	0	0	0	-1.03539	0	-0.578935	0	-2.08136	0	0	0	0	0	0	0	0	0	0	0	0.831584	0	0	0	0	0	0	0	0	0	0	0	0	0	0	0	0.762934	0	0	0	0	0	2.03134	0	0	0	-1.70052	-1.17164
R H	0	1.95621	0	0	0	0	0	1.06828	0	0	0	0	0	0	0	0	1.11825	2.19863	0	0	0	0	0	0	-1.58285	0	0	0	0	0	0	0	0	0	0.565441	0	0	0.0172214	0	0	0	1.52456	0	1.42968	0	0	0	0	0
R ProS	-1.24718	0	0	-0.00514215	0	0	-2.37339	-1.26703	0	0	0	0	0.387713	0	0	0	0	0.413602	0	0	0	0	0	0	-2.54171	0	0	0	0	0	0	-1.99463	0	0	0.695241	0.337873	-0.391594	0	0	0	0	0	0	0	0	-0.140101	0	0	0
R PeEc	0	0	0	0	0	0	0	-0.473877	0	0.03809	-0.548175	0	0	0	2.09299	0.314125	1.31042	0	0	0	0	0	0	0	-1.20544	0	0	0	0	0	0	0	0.772983	0	1.1044	1.48557	0	0	0	0	0	0	-0.608554	0	0	-1.15645	0	-0.479885	0.810967
R PHA1	0	0	0	0	0	0.699555	-0.102807	0.0684081	0	-0.385531	0	0	-1.02605	0	0	0	-0.497835	0	0	0	0	1.45069	0	0	0	0	0	0	0.543237	0	2.23648	0	0	0	0	0	0	0	0	0	0	0	1.47205	0.492467	0	0	0	0	0
R PHA3	0	0.0789897	0	0	0	0.932094	-0.0403503	0	0	0	0	0	-1.99404	-0.944137	0	0	0	0	0	0	0	0.632475	0	0	0	0	0	0	0	0	0	0.515516	0	0	0	0	-0.0537563	0	0	0	0	0	0	0	0	0	0	0	0
R TGd	0	-1.01008	0	-0.103681	0	0.468219	1.88301	1.3804	0	0.0204996	1.32475	0	0	0	0	0	1.51172	0.819526	0	0	0	0.958449	0	0	0.748006	1.27098	0	0	0.343326	0	0	0	-0.245522	-0.38375	0.0549981	0.263993	0	0	0	0	0	0	0.744118	0.40659	0	0.0737317	0.447621	-0.532662	0.160597
R TE1a	1.18944	0	0.516431	0	0	0	0.999134	0	0	-0.860909	0.947811	1.02739	-1.62968	0	0	0	0	-0.23365	1.15851	0	0.867734	-0.335181	1.55625	2.77551	0.322223	1.46229	0.494696	1.1367	0.0618826	0	0	0	-1.32651	-0.0746664	0	0	0	0	-0.225133	-0.375848	0	-1.46778	0.128514	0.683355	0	-0.396947	0	-1.47584	-0.0821895
R TE1p	0	0	0	-1.0624	0	0	0	0	0	0	1.37359	0	0.0144349	0	0.676349	0	0	2.27369	0	0	0	0	0	1.51429	0	0	1.7991	0	0.218568	-0.706967	0	1.36536	-0.155057	-0.0631326	0	0	0.15424	0	0.614147	0	-0.392516	0.765265	1.3518	2.01263	0	1.00729	0	0	0
R TE2a	0	-1.10882	0	-1.63426	0	0	0	0	0	0	0	1.79121	0	-1.12117	0	0	0	0	0	0.346715	-0.552313	0	0	0.421772	0.767044	1.66525	0	0	0	0	0	0	-0.0841607	1.89985	0	0	0	0	0	0	-1.13877	0	0.768793	0.82144	0	0	1.26224	0	0.137441
R TF	0	0	0	0	0.35152	0.653234	0	2.07699	0	0	0	0	0.578758	0	0	-0.0563664	0	0	0	0	0	0	0.972118	0	0	0	0.545324	0	0	0	0	-0.500828	1.24239	0	0	1.77193	0	0.0630664	0	0	0	0.896097	0	0	0	0	0.738512	0.494209	0.304944
R TE2p	0	0	-2.24246	2.25615	-0.158339	0.904805	0	0	0	0	0.341555	0	0	1.29902	-0.0553824	0	0	0	-0.174633	0	0	1.87721	0	0	0	0	-0.292617	-1.49867	0	0	0	0	-1.58961	0	-0.0207069	0	0	0	0	0	1.11743	0	0	0	3.00946	0	0	0	0
R PHT	0	0	-1.07231	-0.630988	0.0251983	0.442631	0	0	-1.42557	0	0	0	0	-0.632499	0	0	0	0	0	-1.04717	0	0	0	0	0	-1.86079	0	0	0	0	0	0	1.3472	0	-0.125033	-0.638255	0.0784908	0.980264	0	0.417532	1.72678	1.45808	0	0.263445	0	0	2.43012	2.04865	-0.420339
R TPOJ1	0	0	2.79832	1.21717	2.44321	1.46241	0	0	-0.207604	-1.7371	0	0	-0.63754	0.100464	0	0	-1.7841	0	-0.636174	0.221432	0	0	0	0	0	1.5165	0.921547	-0.739456	0	1.57463	0	0.00950398	0	-0.368296	0.913906	0	-0.172997	-3.08305	0	0	0	0	0	0	0	0	0	-1.405	0
R TPOJ2	0	0	1.73628	0	1.42967	2.13837	2.2804	0	1.0093	0	0	0	-0.41214	0	0	0	0	0	0	-0.822421	0	0	0.818704	1.71447	0	0	0	0.687685	0	-0.76373	0	1.4799	0.209133	0	0.270733	-1.31535	0	1.55833	0	0	0	-0.386693	0	0.939908	0	0	0	0	0
R TPOJ3	0	-0.0214783	-0.720614	0	-0.514016	1.69318	0	1.74552	-1.76384	0	0	0	0	-0.205513	0	0	0.223813	-1.13316	0	0	0	1.02881	0	0	0	0	0	0	0	1.26037	0	0	0	0	0	0	2.27416	0	0	0	0	0	0	0	0	0	-1.24227	0	0
R DVT	-0.680242	0.359739	0.605117	0	1.44445	-0.992073	0	1.40475	0	0	0	0	2.00815	0	0	-0.123986	0	0	0	0	0	0	1.41106	-1.73169	0	0	0	0	0	0	0	0	0	0	1.70484	0	0	0	0	0	0	0	0	0	0	0	-1.88301	0	0
R PGp	1.17343	3.06148	0.161663	0	1.3513	0	0	-1.5818	0	0	-0.00768659	-1.86996	0.803225	0	0	0	0	-0.653003	0	0	0	0	1.76886	0	1.16135	0	0.185882	1.11283	0	0.520695	0	0.187865	0	0	0	1.29487	0	0	0	0.805632	0	0	0	0	0	0	0	0	-1.0237
R IP2	1.71748	-1.11185	-0.774737	0	0	-0.281881	0	0.53039	2.57076	-0.602849	1.67749	0.111902	0.209732	0.149628	0	0	0	0	0	-0.0266645	2.6028	0	0	0	0	-0.197333	0	0	0	-0.11883	0.386224	-0.503746	-0.586578	0.11744	2.00511	1.69139	1.02775	0.406391	-0.280071	1.74785	1.17597	-1.31083	-2.52228	0	0	0	0.743021	-0.943305	0
R IP1	-0.559406	-0.117632	0	0.417872	0	0	0.433768	0	0	0	0.72305	0	-0.03062	0	-0.268735	0.775066	-0.913707	-1.45875	0	-1.37847	-1.88892	0	0.857728	1.41779	1.01055	-0.483113	0	0	-0.0759865	0.0254902	-0.437831	-1.87529	-1.61475	0.870819	0	0.228501	0.0729136	0.533966	1.03887	0	0.9041	-3.15842	0	-1.29518	0.259532	0	1.06654	0	-0.765516
R IP0	0	-0.866658	0	0	0	0	0	1.03216	0	0	0	0	-0.317504	0	0	0	0	0	0.191853	0	0	0	2.1059	0	-0.998019	0	0	0	0	0	0	0	0	0	1.78991	3.05013	0	-0.242703	0	0.549537	0	0	0	0	0	0	0	0.687143	0
R PFop	0	0	0	0	0.623953	0	0	0	0	1.05091	0	0	0.280061	0	0	0	-0.529987	0	0	0	0	0	0.819834	0	0	0	0	0	0	0	0	0	0	2.08452	0	0	1.02608	1.12552	-0.40044	1.82824	0	0	0	0	0	0.444608	0	0	0
R PF	-0.215741	-0.361411	1.87629	0	-0.0984	-0.319996	0	0	0	-0.411418	0	0	1.44125	1.10382	0	1.59529	-0.693962	-1.71774	0	-0.484525	0	-1.60279	0	0	0	-1.44306	0	0	-0.836466	1.08102	0.631687	0	0	0	0.772482	0	0	1.57857	0.977786	1.76537	0.077813	1.32045	0	0	0	0	0.116005	-0.0362817	0
R PFm	0.125365	-1.12457	-1.34937	1.45303	0.21934	1.65417	0	-1.42587	-0.885116	-1.26632	0	-0.395174	1.07974	0	0	-0.636963	0	0.969158	1.70549	1.50321	0	-1.03353	0	5.17928	0	-1.25244	0.575103	-0.845353	0	3.05227	-0.051543	1.49743	2.80744	1.72639	1.36267	0	0	-0.739186	1.18495	1.27588	1.78184	0.920818	0	-0.535493	0.0285862	1.61575	-1.39386	1.19276	-0.123058
R PGi	0	-0.787936	1.98655	0	0.831515	2.05796	1.75774	-0.765901	0	-0.0304593	1.18076	-0.354987	0	0	0	0	0	0	-0.647926	0	0	0	-3.23476	0.957029	1.77466	1.47436	0.850851	-0.480109	-0.345221	1.45025	0	-0.87737	2.39205	0.0247381	0	0	1.92864	-0.867599	0	0	-1.20779	0.807032	2.73148	-0.277223	-1.2086	0.522157	2.23654	0	0
R PGs	-1.07012	0.84452	0	0	0.451451	-0.391106	0.600849	-0.960544	-0.80455	1.21128	1.84656	0.148553	0	0	0	0	0	0	-0.407486	3.15999	0.930964	0	0	4.41604	0.676002	0	1.00348	-1.17278	-1.59227	1.25563	0	0	0	0.882338	0	-1.44714	0.265145	1.33803	0.542668	1.32029	-1.06611	0	0.237091	0.388185	-0.963091	0	0	0	-0.4278
R PHA2	0	0	0	0	0.828006	-1.21475	0	2.03257	-0.695388	0	0	0	1.20792	0	0	0.476827	0	0	0	0	0	0	0	0	0	0	0	0	0	2.37821	0	-0.0674041	0	0	0	0	0	0	0	-1.26386	0	0	0	0	0.472728	0	0	-0.387257	0
R 31pd	-0.251571	1.92461	0	0.169891	1.64041	1.56132	1.12249	0	1.36886	-0.325409	-1.00781	1.29029	-1.33273	0	0	0	0	0.157266	-0.755909	0	1.26848	0	0	0	1.50779	1.37042	0	0.42489	0.596773	0	0	3.01758	0	0	0	0	0	0	-1.17749	-0.610482	0	0	1.50362	0	0	0	-1.14192	0	0
R 31a	1.4938	-0.644121	-0.609552	0	0.480882	0.448418	0	1.09988	0.0279732	0	0.831928	-0.050485	0.94585	0	0	0	0	0.850495	1.06121	1.60497	0.640928	0	0	0.356437	0.799022	0	0	0	0	-0.0359181	0	0	0	1.95054	0	0	0	0	0	0	0	0	0	0	0.507619	-0.968401	0	0	0
R 25	0	0	0	-0.15145	0	-1.36519	0	0	0	0.925238	0.646728	0	0	0	0	0	0.884321	1.6454	0	0	0	0.599753	0	0	0	0	0	-1.11254	2.28183	0	0	0	-0.906911	0	0	0.164916	2.14143	0	0	0	-1.07173	0.374888	0	0	0	0	0	0	0.548023
R s32	0	-2.0721	0	0	-0.40811	0	0	1.81478	0	-0.155502	0	0	0	0	0	0	-1.2754	-1.01003	0	0	0.566374	0.793574	1.17223	0	-0.8848	0	0	0	1.18822	-0.223295	0	0	-0.997678	0	0	0	0	0	0	-1.06626	0	0	0	0.710491	0	0	0	0	-1.05941
R pOFC	-1.43063	0	1.47937	0	0	0.617954	0	-1.75767	1.39017	0	0	0	0	-2.5313	0	0	0	0.238711	0	0	0	0.962061	0	0	0	0.891787	0	-0.564093	0	0	0	-0.201206	0	0.174426	0	0	0	0	0	-0.490619	0	0	0	0	0	0	0.588752	1.08771	2.28845
R PoI1	0	0	-0.0788987	0	0	0	0	0	0	0.805291	0	0	-0.0652007	0	0	0	0	0	1.51787	0	0	0.714304	0	0	0	0	-0.0472619	0	0	0	0	-0.389041	0	0	0	1.41138	0	1.18073	0	0	0	0	0.0179941	0	0	0	0	0	0
R Ig	0	0	0	0	0	0	0	-0.647018	0	0	0	0	0.444518	0	0	0	0	0	0	0	0	0	0	-0.888966	0	0	0	0	0	1.67332	0.453274	0	0	0	0	0	0	0.760503	0	0	0	0	0	1.57577	0	0	0	0	0
R FOP5	0	0.51775	-0.860157	0.667767	0	1.42422	0	0	0	1.9287	-0.466916	-0.968842	1.3297	-0.00998282	0	0.268213	0	-0.614361	0	0	0	-1.16964	0	0	0	-0.283687	0	0	-1.94785	0	1.43371	0.413297	1.24168	0	1.80423	0	0.591546	-0.798178	1.12854	0	0	0.264412	0	0	0	0.86984	0	0	-1.33581
R p10p	-0.57955	1.26357	0	0	-1.03571	-0.259386	1.16222	-0.846311	0	0	0	0	1.74468	0	-0.273313	0	0	0.235356	1.56422	0	-0.89474	0	0	2.04525	0.305902	0	0	0	0.891531	0.301145	0	0	0.479024	0.628376	0	0	0	0	0.194147	1.2815	-1.15909	0.868846	0.163185	1.39636	0.530323	0	0	0	0.673023
R p47r	0	0	0	1.48045	0	0	0.923985	-0.595786	0	0	0	0	0	0	0	0	0	0	0	0	0.862646	0	0.482983	1.48166	0	0	2.73564	0	1.06278	2.25418	0.76981	-0.212809	0.811996	1.76837	0	1.74915	0.840903	2.32884	0.625283	0	3.00371	0	-0.58155	0	0	1.02818	0.446768	0.787733	0.0591734
R TGv	0	0	0	0.918448	0	0	0	0	0	0	0	0	0	0	0	0	0	0	2.32428	0	0	0	0	0	-1.47187	0	0	0	0	0	0	0	0	-0.374109	0	0	0	1.84995	0	0	0	0	0	0	0	0.235303	0	-0.648391	1.49126
R TE1m	0	0	0	-0.949637	0	0	0	0	0.882013	0	-0.100182	0	0	0.328155	0	0	-0.786401	0	0	1.35088	1.85613	0	0	0	0	0	0.0227581	1.28199	-1.38787	0.429389	0	0	0.871884	1.10328	0	0	0.0651916	0	0	0.434566	0.786139	1.89568	1.55541	0	0	0	-0.429255	0	0
R PI	0	0	1.78359	0	0	1.03129	0	-1.73194	0	0	0	0	0	0	0	0	0	0.314256	1.20358	0	0	2.0242	0	0	0	0	0	0	-1.69681	0	0	0	0	0	0.452412	0	0	0	0	0	0	0	0	-0.840027	0	0	0	1.41683	-0.0988455
R a32pr	0	0	0	0	1.92536	-0.692196	0	0	0.664978	0	0	0	0	1.08716	0.390425	0.274588	-1.17537	0	0.860689	0.430412	0.0233519	0	0	-0.976872	0	0.436142	-1.106	0.787717	0.163618	-0.260951	-1.89032	0	0	0	0	0	0	0	0	0.755627	0	-0.708707	0	0	0	1.84882	0	0	0
R p24	1.76031	0.997753	0	0	0	1.24766	-0.998798	0	-0.50941	0	-0.987315	0.912662	0.517665	0	0	0.302251	-1.30412	0.838549	1.77637	0.450662	0.804948	1.84056	0	0	1.6539	0.170133	0.755427	0	0	0	-1.40757	1.20034	1.33062	0	0	0	0	0.29101	0	0.685166	0.718854	1.26492	0.61603	0	0	0	0	0	0
L RSC	0.281004	1.59837	0	0	0	0	0.907939	-1.86282	2.36473	-0.81046	0.0378004	-0.796561	0	0.677335	0	0	0	0	0	0	0.00615725	-0.00806376	0	0	0	0.381009	0	0	1.78106	0	-1.04454	-0.332582	0	0	0	-1.35497	0	0	0	0	0	0	0	0	0	0	0	0	-0.950292
L POS2	2.10206	4.47507	0	0	0.834323	0.932982	2.75524	-0.145711	-0.694861	0	0	0.312003	-2.03699	0	0	0	0	0	-1.40457	0	0	-1.56958	-0.978498	0	0	-0.46467	-1.65767	0	-0.524633	-0.667112	0	0	0	-0.18446	0	-1.97356	-0.879807	0	-0.542448	0.196456	0.850097	0	0	0	0.073058	0.522136	0	0	2.0183
L PSL	0	0	1.63312	0	0	0.559455	0	0	0.108288	0	0	0	-1.39106	0.598788	0	0	0	0	0	-2.03935	-1.1772	0	0	0	0	0	0	1.64454	0	0	3.2541	0.30966	0	0	1.39355	0	0	0	0	0	0	0	0	0	0	0	-0.968048	0	0
L SFL	0	-0.155899	0	4.89363	-0.23507	0	0	0	0	0	-0.110589	0	0	0	0	0	-1.13939	0	0	-0.826387	-0.834059	0	0	1.43007	0	0	1.29517	0	0	0	0	0.583168	0	0	0	0	-1.96402	-2.03732	0	0	0	0	0	0	0	0.145859	0	0	0
L PCV	0	0.0642419	0.684309	1.45022	3.75689	0	0.665427	1.00517	-1.15636	0.815436	0	-0.192537	0.5148	1.1484	0	-0.843921	0	0	0	0	0	0	0	0	0	0	0	0	0	0	0	0.157737	-0.187742	0	0	0	-0.635175	0	-1.18609	0	0	0	0	0	0	0	-1.25613	-1.60214	0.0942305
L STV	0	0	0	0	0	0	0	0	0	0	0	0	0	0	0	0	0	0	0	0	0	0	0	0	0	0	0	0	0	0	0	0	0	0	0	0	0	0	0	0	0	0	0	0	0	0	0	0	0
L 7m	0.800429	0.00364428	0	0	-0.568122	0	2.68933	-0.722492	0	-1.13825	0	0	0	-1.67615	0.761198	0	0	0	0	0.238845	0	-0.406416	-0.838553	0	0	-0.118621	0.545755	0	0	0	0	0	0	0.0440593	0	0	-0.140413	1.19715	0	0.168055	0	0	0.276632	0	0	0	0	0	0
L POS1	0.61205	-0.663906	-0.588387	0.352757	0	0	-0.0699199	2.14396	0	0.0419535	1.06138	-0.270096	-1.08814	0	0	0	0	0	0	0	-0.221335	1.32055	0.934671	0	1.48186	0	-1.21618	0	0	-1.00494	1.63505	-0.0719744	0	0	0	0	0	0	0	0	0	0	0	0	0	0	0	0	0
L 23d	-0.463103	-0.728568	0	1.18076	-0.315062	-0.113031	0	0	1.65914	0	1.23272	1.08337	0.443498	1.26326	1.03091	0	0	-0.764913	0	0.199701	0	-1.37768	0	0	0	0	0	-0.642961	0	0	0.0588024	0	0	0	0	-0.557532	0.217287	-0.841723	0	0	0	0	1.41818	0.231994	0	0.0558893	3.44677	0	0
L v23ab	-0.224681	0	0.581963	0	0	0	0.0252763	-0.430876	0.359794	0.0831392	1.74562	-0.709225	0	0.584202	0	0	0	0	1.44263	0	0	1.79812	-0.0573367	0	0	0.283439	0	1.27298	1.05196	-0.813728	0	0	0	0	0	0	0	0.0477595	0	-0.918772	0	0	0	-0.589715	-1.82486	0	0.6038	0	0
L d23ab	-1.79875	0	0	0	0	0	-1.2197	0	1.55731	-0.994799	0.771418	1.31194	0	-0.361675	0	0	0.286328	1.51605	0	0	0.808805	0	0.483112	0	0	0	1.89729	0	0	0	0	0	0	0	0	0.630747	0	0	0	0	1.17252	0.37974	0	0	0	0	-1.19475	0	-2.10076
L 31pv	-0.0725767	1.46837	0	0	-3.31815	-1.0053	-0.564014	0	0.812103	-0.295804	0.0728932	0.131698	0.777743	0	-1.92955	0	-0.504221	0	0.298703	0	-0.620719	0.777974	0	-0.998921	0	0.60906	0	0	0	0	0	-1.62723	0	-0.299546	0	-0.414972	0	-0.479411	0	0	-0.935849	-2.53415	0.399525	0.861349	0	0	0	0	0
L 23c	0	0	0.976277	0	0.839878	1.77659	0	0	0	0	0	2.05562	3.14618	0.584814	0	2.1734	-0.129318	0	0	0	0	0	0	0	1.98848	-2.26375	0.952701	0	0	0	0	-1.63443	0	0	0	0	0	0	-1.41058	0	0	0.113391	-1.41687	0	2.14495	0	-0.840857	0	0
L p24pr	0	0	0.21954	1.21581	0	2.22285	0	0	1.09068	0	0	0	2.31244	-0.321684	0	0.459704	0	0	0	-2.41172	2.53262	0	0	0	0	0	0.871004	0	0	0	0	0	0	0	0	0	0	0	-0.878151	1.72074	1.7818	0	0	0	0	0	0	0	0
L 33pr	0	0	0	0	0	0	0	0.246827	0	0	0	0	0	0.603422	1.63379	0	0	-0.865092	0	0	0	1.61127	0	1.04333	0	0	0.00177791	0	0	0	-0.682252	0	0	0	0	0	0	0	0	0.169577	0	0	0.769438	0	0	-1.77318	0	0	-1.71807
L a24pr	0	0.0958206	0.904141	0.593862	0	0.851303	-0.0384979	0	0	0	0	0	1.01485	1.18	0	0.500924	1.00898	0	0	0	1.30212	0	0	0	0	0	-0.337624	0	0	0	0	0	-0.327081	0	0	0.00866736	1.66965	0	0	0	0	-0.512175	0	0	0	0	0	0	0
L p32pr	-1.32928	0	0.539877	0	0	0	0	0.194562	0	0	0	0	0	0	0	0.39771	-0.170124	0	-0.177706	0.991977	0	0	0	0	1.03991	0	0	0	0	0	0	0	-0.585469	0	0	0	0	0	0	-0.046081	0	0	0	0	0.187471	-0.645509	0	0	0
L a24	0	-2.03481	0	0	0	0	1.35206	0	0.519484	-0.388711	0.424603	0	0	0	0	0	0	0.836446	1.91853	-0.853903	0.0964777	-0.849759	0	0	0	-0.96265	1.9434	-0.324904	0.499311	0	0	0	0	0	-1.96155	0	0	0	0	0.267755	0	0	0.0116082	0	-0.38574	0.496396	0.707908	0	2.08717
L d32	0	0	0	0	-0.205145	0	0.240962	0.609986	0	-1.23021	0	0.652441	0	0	0	0	-1.50746	-1.15604	0.946252	0	0	0	0	-0.103866	0	0.84363	0	0.447962	0	0	0.838966	0	0	0	-1.81291	0	0	1.24674	0	0	1.00599	0	0.423776	0.63368	0	0	0	0	-1.93495
L 8BM	0	-0.0820138	-1.68668	0	-1.37421	0	-0.396658	0	0	0	0	-0.202901	-0.465746	0	0	0.0780669	0	-1.20653	2.0563	1.57685	0	0	0	-0.321512	0	0	1.40691	0	0	0.788819	0	0	0	1.4303	1.57005	0	-0.104128	-2.10913	0.956852	0	-0.328823	0	0	0	0	0	0	-1.40054	0
L p32	-0.0152095	0	0	0	0	0	0	0.432867	0.180555	0.513492	0	-1.16752	0	0	0	0	0	0.597214	0.522749	0	0.684076	0.174293	0	-0.906381	-0.397072	0	0	0	0	0	0.216772	1.73118	0	0	0	0	0	0	-1.86326	0	0.361056	1.38391	-0.0659195	0	0	0	0.511683	0	-0.200582
L 10r	0	0.0427114	0	0	0	0	-0.785177	1.49738	-1.40601	0.524628	0.812707	0.19315	-0.396646	0	0	0	0	-0.511119	0	0.209165	0	-1.36586	-0.0804703	0	0	-0.654251	0	-0.264646	-0.553565	0	1.12424	0	-1.54187	0	0	0	0	0	-0.816463	0	0	0	-0.267574	-0.100362	0	0.467339	0	0.831077	0.909872
L 47m	0	-1.71764	0	0	0	0	0	1.41562	0	0	0	0	0	0	0	0	0	0	0.397397	2.27258	0	0	1.7081	-1.21757	0	0	0	0	0	0	0	0	0	-2.67465	0	0	2.95727	0	0	-0.802508	0	0	0	0	0	0	0	0	-0.546672
L 8Av	0	0.486378	0	1.68762	0	0	0	0	0	0	0	0	-0.782632	1.78839	0	1.2926	0	-0.561278	0	-0.868174	0	0	0	2.8038	0	1.01217	4.55381	0	0	2.93451	0	0	0.256267	0	0	-1.12557	-0.728105	0	0	0	0	0	0	0	0	0	1.06477	0	1.43322
L 8Ad	0.298197	0	0	0	0	0	0.185942	0.621695	0	1.01896	-0.00583107	0	0	0	0	0.195289	0	0	0	0	0	0	0.112024	-0.0483023	3.01299	-0.574061	0	1.84785	0	0.361516	0	0	0	0.358659	0	0	0.293394	0	-1.02663	0	0	0	-2.64131	1.30352	0	0	0	1.05894	0
L 9m	-1.18428	1.22157	0	0.0146399	1.74218	0	0	0	0	-0.437978	0	0.541691	0	0	0	0	0	1.43635	2.21816	0	0	0	0	0	0	0.509254	1.99669	2.04018	0.453541	0.349147	0.530515	-0.0393696	0.137992	0	0	1.05608	0.26908	0	1.17029	0	0	0	-0.110195	-1.03277	0	1.03423	0	0	0
L 8BL	0	-0.441652	0	2.32062	0	-2.92034	0	1.31727	0	0	1.83573	0	0	0	0	0	0	0	0	0	0	0	0	1.29279	0.765518	0.797962	3.26017	0.643452	0	0	0	0	0	0	0	0	0	0	0.577783	0	0	0	0	0	0.220067	0	0	0	0
L 9p	0	1.24332	0	0.984633	0	-0.542561	0	0	0	0	0	0	0	0.545031	0	1.66567	0	0	0	0.677051	0.189936	0	0	1.97932	1.19557	-0.229996	1.26231	1.89433	0	0	0	0	0	0	0	-1.55782	0	0	0	3.49539	-0.760473	1.49209	-0.571767	0	0	0.158158	-1.50656	0	-1.01468
L 10d	-1.0228	-0.660453	0	0	-2.28584	0	0	0	0	0	0	0.260547	0	0	0	0	0	2.10886	0	0.656401	-0.0950863	1.82883	-0.22922	0	0	0.000723688	0	0.239717	-0.273678	-0.871452	0	2.56379	1.92323	0	-0.71342	0	2.0485	0	0	0	0	0	-0.0949907	0.504568	0.382789	0.098572	0	0	0.262095
L 8C	0	0	0	0	0	0	0	0	0	-1.78405	0	0	0	0	0	0	0	-0.643533	0	0.508088	0.342959	0	-0.972866	0.869175	-0.848294	0	1.60688	0.670015	0	4.2591	0	0	0	0	0	0.154286	0	0	1.09792	0	-0.273482	0	0	-2.75605	1.33145	0	0	0	-1.13646
L 44	0	0	0	0	-1.24505	1.13017	0	1.21222	0	0	-1.16045	0	0	0	0	0	0	0	-1.69417	0	0	-1.1165	0	0	-0.914462	0.925558	-0.0814456	0	0.211949	0	-0.194949	-0.730647	0.0649966	0	0	0	0.0915134	0	0	0	0	0	0.580847	0	-1.78161	0	0	0	0
L 45	0	-0.778653	0.12739	1.08541	0	0	-1.70459	1.52813	0	0	0	0	0	0	0	0	0	0	0	0	0	0	0	0	-0.437538	1.2806	0.149162	0	0	0	-0.430225	1.40631	-0.450583	0	0	0	0	-0.138581	-0.0758207	0	0	0	0	0	0	0	0	0	0
L 47l	0	0.518276	0	1.614	0	0	0	0.181648	-1.27467	0	0	0	0.997188	0	0	0	0	0	0	0	0	0	0	0.100474	-0.804005	-0.206543	-0.762048	0	0	0	1.37861	0.227213	0.960424	0.561893	0	1.19689	0	-1.12982	0.603305	-0.335323	-0.769541	0	1.31143	0.129732	-0.607911	0	0	0	-1.13957
L a47r	-1.31738	-1.41426	0	0	0	0	0	-0.45422	0	-1.2375	-0.570164	0	0	-0.724202	-0.454598	0	0	0	0	0	0	0	0.401983	0	0	0	0	0	1.83942	0	0	-1.61559	-0.433795	0.980233	0	0	0	0	0	0	0	0	0	0.250441	-0.51184	0.668164	0.427571	0	0.273107
L IFJa	0	0.121089	0	0	0	0	0	-0.0443277	0	0	0	0	0	1.35564	0	0.148577	-0.0873171	0	0.282753	0	0	2.39137	0	-1.51246	-3.07911	0	-0.00808446	0	0	0	0	0	-0.637539	-0.213687	0.163211	0	-1.41853	0	0	0	0	0	0.0526932	0	0	0	0	0	0
L IFJp	0	0	-1.81608	0	0	0	0	-2.9646	0	0	0	0	0	0.61142	0	0	0	0	1.38519	0	0	1.37107	0.447315	0	0	-0.912614	0	0	0	-1.43444	1.13175	0	0	0	0.268523	0.603487	0	1.58275	0	-0.544163	0	0	0	0	0	0	0	0.707742	0
L IFSp	-1.82853	0	0	-0.826498	0	0	0	0	0	0	0	0	-0.197411	0	0	0.979547	-0.804871	0	0	0.342604	0	0	-0.701817	0	0	0.315007	-0.848597	0	-0.60543	0.229447	0	1.83981	0	0	2.65641	0.814554	3.51715	1.28728	-0.566564	0	0	0	0	1.44808	0	0	0	0.104008	0
L IFSa	0	-0.529682	0	0	0	0	-0.296636	0	0	-0.0307849	0	-1.7017	0	0	0.786896	0	0	-0.24052	0	0	0	0	-0.854846	0	-0.981887	0	0	0	0	0	-0.91065	0	0.253975	-1.084	0.414663	1.57465	0.715591	1.47077	0	0	-1.42974	0	0	0	0.345687	0	0	0.35265	0
L p9-46v	0.20421	0	0.468665	0	0	-0.306928	0	0	-1.34719	0	0	0	0	-1.38206	0	0	2.18959	0	0	-0.913588	0	0	-2.48155	0.284134	0	0	0	0	0	0.21001	0	0	0	-0.219329	0	0	0	0.715565	1.59504	-1.19164	0	0	0	1.3949	0	0	0	0	-1.11852
L 46	-1.64085	0	-0.746634	0	0	0	0	-0.510429	0	-0.835871	0	0	-0.191081	0.219728	-0.589663	0.196722	0	0	0	0	0	0	0	0	0	1.58085	0	2.19722	0	0	-0.543045	0	-0.01743	0	0	0	0	0.315634	-0.363562	3.26174	0	-0.617913	-0.0911411	0	0	0	0	1.44532	0
L a9-46v	0	0	0	0	0	0	0	0	0	0	0	0	0	-1.10358	0	0.145687	0	0	0	0	0	0	0	0	0	-1.12777	0	0	0	0	0	0.879971	0	-1.01466	0	0	0	0.829156	-0.0999824	0.435539	2.4933	-0.0565611	0.905276	0	0.205823	-0.726206	-0.657126	0	2.28856
L 9-46d	0	0	-0.0685123	0	0.523078	0	-2.51086	0	0	0	-0.914793	0	-0.725045	0	0	0.375966	1.04953	0	0	0	0	0	0	-0.793387	1.54184	-0.400089	0	1.25981	0	0	0	0	0	0	0	0	1.16566	0	0.816044	2.79937	1.40689	1.68054	1.97949	-0.136022	-0.590336	0.193696	0.450507	0	-0.182787
L 9a	0	0	0	0	0	0	-0.927654	-0.671188	0	0	0	0	0	0.987986	0	0	0	0	-0.239743	0	0	0	0.296385	0	0	0.354091	-0.235862	0.357953	1.97497	0.649956	0	-0.478727	0.39128	0	0	0	0	1.4456	0.400164	0	0.598993	1.47141	-0.128523	0	0	0	0	1.66113	0
L 10v	0	0.00717251	0	0	0	0	0.532741	0	0	-0.880074	1.71567	0	0	0	0	0	-1.65567	-0.647765	0	0	0.267513	0	0	0	0	1.01184	0.0854835	-0.385209	-0.0794601	-0.367722	0.387631	0	0.95675	0	0	0	0	-1.78311	0	0.605275	0	0	0	1.86418	0.227515	-0.466841	-0.533922	0	1.39414
L a10p	0	2.65371	0	0	0	-0.61053	0	-1.71286	-1.44775	0	0.196403	0	0	0	0	0	0	0	0	0.385582	0	0	0	0	0.978798	0	0	0	-0.670558	0	0	0	-0.329902	0.42171	0	0	0	0	1.43676	1.39136	0	0.641509	0	0	1.55659	0	0	0	0
L 10pp	0	0.146002	0	0	0	1.17302	0	0.871613	0	0	0	0	0	1.45154	0	0	0.396906	0	1.14512	0	0	0	0	0	-0.812938	0	0.693539	0	-1.49868	0.827794	0	0	-0.975971	0.602066	0	0	0	0	-2.04792	0	0	0	0	0.566332	-0.0247588	-0.0840633	0.865233	0	0
L 11l	0	0	-0.356169	0	0	0.593731	-0.379253	0	0	0	0	0	0	0	0	-0.704638	-2.0311	0	0	-0.192658	1.441	0	0	0	0.760343	-1.85569	1.10011	0	1.74319	0	0	0	-0.601747	0.264706	0	1.42329	0	1.57406	0	1.07446	1.16393	0	-1.08278	0	0	-0.171802	1.1245	1.28748	1.07719
L 13l	0.378954	0	0	0	0	0	-1.62203	0	0	0	0	0	1.01889	0	0	1.98429	0	0	0	0	0.826857	-1.10442	1.80813	0	0	0	-0.940599	0	0.547201	0	0	0	0	0	0	-1.78481	0	2.02395	0	0	0	0.680288	0	0	0.188805	0.84178	-1.09509	1.88683	0.792633
L OFC	0	0	0	0	0	0	0.621025	0	0	-1.19549	0	0	-1.24879	1.44456	0	0	-0.550418	0	0	0	0	-0.810869	0	-1.65868	0	-1.85644	0	0	0	0	0.878201	0	0	-0.733749	0	0	0	0	0	0	0	0	0	0.813506	1.04514	0.0635774	0.35905	1.16594	5.11511
L 47s	-0.43218	-0.784149	0	0	0	0	0	1.66983	0	0	0	0	-0.418128	1.19268	-1.61911	0	-1.15903	0	2.31139	0.929961	0	0	-0.481852	0	0	1.37427	-0.368536	0	0	0	0	0.647055	0.310148	0	-1.91458	0.925758	0.592085	0	0	0	-0.889515	-1.15661	0	0.66459	0	-1.08264	0.879833	0.569446	0.260632
L i6-8	0.618653	-1.17571	0	0	0	0	0	0	1.99111	0	0	-1.02661	0	0.366887	0	0	0	0	0	0	2.1248	0	0	1.58473	4.19479	0.149896	0.868218	0	0	0	-0.569935	-0.50179	0	0	0.599886	0	0	-1.22888	-0.407737	1.01149	0	0	0	0.562104	-1.35988	0	0	0	0
L s6-8	0	0	0	0.0372436	0	0	0	0	0	-0.291675	0.107811	0	0	0	0	0	0	0	0	1.98616	0	0	0	-0.0267674	2.35041	0.544552	1.12616	0	0	0	0	0	-2.22049	0	0	0	0	-1.56296	0	1.20097	0	0	0	0	0.154345	0	0.316334	-1.37848	0
L 52	0	0	0	0	0	0	0	0	1.41538	0	0	0	1.81163	0.670882	0	0	1.78526	0	0	0.425801	0	1.35575	0	0	1.2099	0	0	0	0	0	0	0	0	0	0	0	0	-0.517508	0	0	0	1.62731	0	1.2164	0	0	0	1.87932	0
L PoI2	1.65326	0	-0.640668	0	0	0	0	0	0	0	0	0.71248	0	0	1.65097	0.538211	0	0	0	0	0	0	0	0	0	0	2.14227	0	0	0	0	0	0	0	0	-0.0316863	0	0	0	0	0	0	0	0	0	0	0	0	0
L FOP4	0	0	-0.378321	-0.752257	0.282393	0	0	0	0.384522	0	0	0	0.713426	0	0	-1.28684	0.328199	0	-0.032406	0.386703	0	0	0.202388	0	0.459606	-1.2355	0	0	0	0	0.605771	0	0	0	-2.39321	0	0	0	0	-0.974408	0.620677	-1.18098	0.265705	0	0	0	0	0	0
L MI	0	0	0	0.217252	0	0	-0.297101	0.760634	-0.276765	0	0	0	1.53169	1.09553	0	0	-0.559635	0	0	0.94023	0	0	0	-0.126181	0	1.08616	0	0	0	0	0	0.607449	0	0	0	0	0	0.189986	0	-0.258584	0	0	0	0	-0.318907	0	0	0	-1.22464
L Pir	0	0	0	0	0	0.954648	-1.64029	0	0	0	0.460006	0	0	0	0	0	0	1.98458	0	0	0	0	-0.598566	-1.76565	0	0	0	0	0	0	-1.15373	0	1.46317	0	0	0	0.431587	0	0	0	0	0	0	0	0	0	-0.85795	0	0
L AVI	0	0	0	0	0	0	0	0	0	0	0	-1.61529	-1.6778	0	1.77661	0.0994677	0	0	0	0.628294	2.13602	0	0	0.908597	0	0	0	0	1.61581	0	0.462453	0.108358	0	0	0	0	-0.266574	0	0	0	0	0	0	0	0	0	1.51494	0	0
L AAIC	0.570569	0	0.950156	0	0	0.559623	0	0	0	0	0	0	0	0	0	0	0	1.62159	0.650076	0	0.355677	0	0	0	0	0	0.441249	0	0	0	0	0	0	0	0	0	0	0	0.131514	-1.16376	0	0	0	-1.87416	0	0	0	0	0
L FOP3	0.129776	0	0	0	0	0.462876	0	-0.590071	2.31257	-0.450054	-0.185636	0	1.13781	0	0	0	1.48127	0	0	0	-0.835609	0	0	0	-0.22283	0	0	0	0	0	0	0	0	0	0.6111	0	0	0	-0.0169559	0.797828	0	0	0	0	-0.699092	0	-2.06547	0	0
L FOP2	0	0	0	-0.604761	0	0	0	0	0	0	0	0	2.23105	0	0	0	0	0.696269	1.38976	0	0	0	0	0.796447	0	0.377969	0	2.08218	2.3689	0	0	0	0	0	0	0	0	0	-0.916511	-0.707643	0	0	0	0	0	0	0	0	0
L PFt	0	0	0	0	0.740476	0	0	0	-2.10593	0	0	0	2.80548	0.879363	0	-0.85066	1.23811	0	0	0	0	-1.18055	0	0	0	0	1.55995	-1.13616	-0.869994	0.884769	-0.109625	0	0	0	-1.75006	0	0	1.34652	1.05506	0	0	0	0	0	0	0	0	0	-0.674958
L EC	1.6273	0	0	-1.08789	0	0	0	0	0	0.681368	1.08427	0	0	0	0	1.37404	0	0	0	0	0	0	0	0	0	0	0	0	0	0	-1.77622	0	0	-1.08848	0	0.173426	0	0	0.946463	0	0	0	0	0	0	0	0	0	0
L PreS	0	0	1.23749	0	0	0	0	0.697057	0	0	0	0	0	1.54572	0	0	0	0	-0.215272	0	0	0	0	0	1.20309	0.0738483	0	0	0	0	0	0	0	0	0	-3.37271	-0.612067	0	0	0	0	0	0	-2.18236	1.82248	0	0.458357	0	0
L H	0	1.02979	0	0.133637	0	0	0	0	0	0	0	0	0.676851	1.12108	1.16702	0	0	0	0	0	0	0	0	0	0	0	-2.0359	0	0	0	0	0	0	0	-1.41693	1.01176	0	0	0	0	0	0	0	0	-0.49839	0	-0.368184	0	0
L ProS	0.414699	0	0	-0.247033	0.18708	0	0	-0.417817	0	-2.85933	0	-0.436689	1.61636	0	0	0.622597	0	0	0	0	0	0	0	0	0	0	0	-2.21799	0	-1.54575	0	0	0	0.521541	0	1.82022	-0.718046	-0.422855	-1.31622	0	0	0	0	0	0.335568	0	0	0	0
L PeEc	0	-0.525516	1.59306	0	0	0.907118	0	0	-0.916093	0	0	0	0	0	0	0	0	0	0	0	0	1.36969	0	0	0	0	0.234259	0	0	-0.882718	0	0	1.00205	0	0	0	0	0	1.39175	0.47688	0	0	0	0	0	0.376319	0	0	0.232457
L PHA1	0	0	-1.12439	0	0	0	0	-1.36272	0	0	-1.18433	0	0	0	0	0	0	1.05268	0	0	0.913072	0	0	0	0	0	0	-0.361638	0	0	0	0	0	0	0	0	0	0	0.377965	0	0	0	1.2488	0	0	0	0	0	0
L PHA3	0	0	-0.146336	0	0	0	0	0.534628	0	0	0	0	0.270289	1.60928	0	0	0	0	0	-1.98301	-0.285549	0	-0.138624	0	0	-0.454087	0	0	0	0	0	0	-0.92312	0	0	0	0	-0.114133	0	0	0	0	0	0	0	0	-1.18155	0	0
L TGd	0	0	0	0	0	0	0	-0.201775	0	0.523787	0	0	0	0	0	0	-0.0734637	1.32273	0	0	0	0.000196648	0	0	0	0	1.27246	0	0.167749	0	0	1.40067	-2.03647	0	-1.89492	0	-1.69481	0	0	0	0	0	0	1.21307	0	1.65509	0	0	1.32928
L TE1a	1.6144	-1.56801	0	0	0	0	0	-1.40325	0	0	0	0	0	0	0	0	-1.38813	0	-0.479861	0	0	0	0	0	0	-0.412575	1.60805	0	0	0	0	1.61736	0.797765	0	-0.690049	0	0	0	0	-2.1389	-0.424571	0	0	0	0	0	0	0	0
L TE1p	0	-2.2029	0	-0.631825	-0.347263	0.25051	0	0	0	0	0	0	0	0	0	-0.87487	0	0	0	0	0	0	-0.207611	0	0	0.796205	1.58816	-3.7251	0	0	0	0	0	0	0	0	-2.11948	2.30429	-0.0215527	0	0	0	0	0	0	0.116864	0	0	0
L TE2a	0	0	0	-2.08592	0	0	-2.0215	0	0	0	-1.73831	0.297619	0	0	0	0	-1.95836	-1.0998	0.711488	-1.26785	0	0	0	0	0	-0.933051	0	0	0.46844	-0.6135	0	0.978879	2.52603	-0.0798189	0	0	-0.104974	0	0	0	0	0	0	0	1.51816	0	1.07457	0	-0.621016
L TF	0	0	0	0	0	0.564763	-2.13765	0	-1.05807	0	0	0	0	0	0	0	0	0.00332075	-1.85526	0	0	0.707838	0	0	0	0	-0.284211	0	0	0	0	0	0	0	1.20273	0	0	0	0	-0.992141	0	0	0	-0.00464662	0	0	0	-0.0967759	-0.391547
L TE2p	0	0	0	0	0	0	0	0	0	0	0	0	0	0	0	-0.205783	0	0	0	0	0.210998	0	0	0	0	0	0	0	0	0	0	0	0	0	0	0	0	1.58509	0	0	0	0	2.90085	0	0	0	0	0	0
L PHT	0	0	0	0	0	0	0	0	0	0	0	0	0	0	0	0	0	0	0	0	0	0	0	0	0	0	0	0	0	0	0	0	0	0	0	0	0	0	0	0	0	0	0	0	0	0	0	0	0
L TPOJ1	0	-1.0871	0	1.627	0	1.41777	0	0	0.623927	-0.00696697	0	0	0	0	0	-0.376845	0	0	1.41433	0	0	0	0	0	-1.02132	0.785904	0	0	0	0	0	0	0	-1.85902	0	0	0	0	0	0	0	0	0	0	0	0	0	-0.445131	-0.271081
L TPOJ2	0	-0.578936	1.627	-0.0894025	0	2.36646	0	0	0	0	0.67685	0	1.74168	0	-0.930917	0	0	-0.262669	-1.25419	0	-1.17893	0.531988	0	0	0	0	0	0	0	0	1.26674	0.0854942	0	0	1.42246	0	1.14084	0	0	0	0	0	0	0	0	1.96937	0.358925	0	0
L TPOJ3	0	0	-0.620311	0	0.00293957	1.44138	2.36531	0	-0.583693	0.954357	0	-1.83916	0	0.805577	0	0	0	0	0	0	0	0	0	0	0	0.783226	0	0	0	0	0	0	0	0	0	0	0.323475	-0.173422	0	0	0	0	-3.83598	0	0	0	0	0	0
L DVT	0.948485	-0.53294	0.177875	0	0.0866482	1.93968	1.6229	1.09929	0	0	0.276348	0	0.807357	0	0	0.741736	1.63817	0	0	0	0	0.0183876	0	0	0	0	0	0	0	0	0	1.29664	-1.33351	0	0	0	-0.7491	0	1.6245	0	0	0	0	0	0.581504	0	0.769985	0	0
L PGp	-0.53614	4.10097	0	0	0.375511	0	0	1.14398	0	0	0	0	0.978618	0	0	0	0.11152	0	0	-0.902829	-0.703046	1.63629	0.286254	0	0	0	0	0	-1.76585	-0.260256	0	0	0	0	2.81355	0.154266	0	1.09973	0	-1.06714	-1.10725	0	0	0	-1.88355	0	0	0	0
L IP2	0	0.09473	1.26162	0	0	0	0	-0.332279	0	-0.89037	0	0.114332	0.376273	0	0	0	0	0	0	0	-0.0747581	0	0	0	0	0	0	0	-0.145909	0	0	0	-2.03137	0	0	0	0	-0.426543	0.307856	0	0	0	0	0	-1.83475	0	-0.255574	0	-0.58986
L IP1	0	1.68689	0	0	0	-1.51048	0	0	-0.705599	0	0	0	0	0	0	0	0	0	0.412728	1.55892	-0.461617	-0.719734	0	0.111676	0	-1.8782	-1.79698	-0.681654	0.0492612	0	0	0.410903	-1.54133	0	0	0	0	0	0.282748	0	0	-0.993933	-1.85452	0	0	0.509984	0	-0.136319	0
L IP0	-0.330471	0	0	0	-0.68553	-1.25715	0	0	-0.0982038	0	0	0	0	0	0.619958	0	0	0	-0.57225	0	0.024075	0	0	2.59066	1.35333	0	-0.0390684	-1.1669	-0.895414	0	-0.50144	0	0	0	0	-0.972314	-2.16481	0	0	2.51194	0.251622	-0.579683	0	0	0	-1.4695	0	0	0
L PFop	0	0	0.821997	0	-0.918783	0	0	0	0	0	-0.45486	0	0	1.49892	0	0	0	0	0	0	0	0.0219918	0	0	0	0	-0.0628098	1.43065	0	0	0	0	0	0	1.49513	0	0	0	-1.38995	-0.492919	0	0	-1.04456	0.156676	0	0	0	0	0
L PF	0.920196	0	0.772213	1.7874	0.825829	0.11181	0	0	0	0	0	0	1.80791	2.51688	0	-0.133595	0.66101	0	0	0	-1.3965	0	0	0	0	-1.2375	0	-1.77839	0	0	0.920833	0.565189	1.07661	0	0	-2.48422	0	-0.916655	-2.17693	-0.232284	0	0	0	0	0	0	0	0.607643	0
L PFm	0	0	0	0	0	0	0	0	0	0	0	0	0	0	0	0	0	0	0	0	0	0	0	0	0	0	0	0	0	0	0	0	0	0	0	0	0	0	0	0	0	0	0	0	0	0	0	0	0
L PGi	0	0	0	0	-0.868925	0.557597	2.35892	-0.126495	0	1.59923	0	1.15038	0	1.44369	0	-0.979941	0	0	0	0	0	0	0	0	0	0	0.873193	0	0	0.317346	0	0	-0.566923	-1.27768	0	0	0	0	0.531453	0	0.668692	0	0.303653	-0.0236847	-1.29296	1.02967	0	0	0
L PGs	0	0	-2.10668	-0.244108	0	0.211465	-1.8005	0.673905	0	-2.61265	0.389888	-0.415996	0	-0.473195	0	0	0	0	0	0	0	0	1.90116	0.737083	0.688575	0	0	0	0	1.36923	0.514473	-1.60515	0	0	-0.918739	-2.53645	0	0	-0.826475	-1.12567	1.79394	-2.15732	0	0	0	0	-0.619584	0	0
L PHA2	0	0	0	0	1.6436	-2.2524	0	0.763447	0	0	0	-0.191838	-0.48578	0	-0.272501	0	0	0	0	-2.37241	0	1.37462	0	0	0	-0.427964	0	0	1.70734	-0.741143	0	0	0	0	0	0	0	0	0	0	0	-3.10654	0	0	0	0	0	0	0
L 31pd	0	0.229812	-1.88776	0	0.274333	0.508795	-0.960666	0	0	-0.0402567	0	-0.492482	0	0	1.20484	0	0	0.81827	0	0	0	0	0	0	0	0	0	-0.19443	-0.818169	0	0	0	0.0142494	0.349634	0	0	0	-1.03719	-0.549545	-1.18004	0	0	0	1.0459	-1.77879	0	0	0	0
L 31a	-0.917825	-0.198527	0	0	0.628015	0	0	0.0102498	-0.106936	0.215162	0	0	0.393217	0	0	0	-1.37748	0	0.364704	1.53361	0.98291	-1.22448	0	0	1.05563	0	0	0	0	0	0	0	0	0	0	0	-0.24571	0	0	0	0	0	0	-1.54545	0	0	0	0	0
L 25	0	1.1029	0	0	0	0	0	0	0	-0.140618	-0.611332	0	0	0	0	1.16188	0	0.170308	0	0	0	0.577333	0	0	0	-0.81993	0	-1.1614	0	0	0	0	0	0	-0.375288	0	0	0	1.65723	0	0	0	0	0	0	-1.68063	-1.57294	0	-0.267792
L s32	0	-1.01252	0	0	0	0	0	0.179576	-0.962998	-0.0418326	2.26521	0	0	0	0.488481	0	0	-1.00458	-1.28231	0.193838	0	0	0	0	0	1.12405	-0.443226	0	0.591488	-1.3212	1.19792	0	0	0	0	-1.36706	0	2.47524	-1.19133	-0.993603	0	0	0	1.24038	0	0	0	0.66378	0
L pOFC	0	0	0	0	-0.656666	0	0	0	0	0	0	0	0	-0.00909987	0	0	-0.785246	0.424135	-1.34186	0	0	0	0	0	0	0	0	-0.517318	0	0.72721	0	0	1.55027	0	0	0	0	0.600181	0	0.531584	-1.17193	0	0	0	0	0	0.326755	0.0978044	1.36112
L PoI1	0	0	-0.756356	-0.702343	0	0	0	0	0	0	0	0	0	-0.798306	-0.22882	1.23865	0	2.37524	0	0	0	0	0	0	0	0	0	-1.46689	0	-0.0267446	0	-0.241565	0	1.25413	0	0	0	1.44496	-1.55455	0	0	0	0	0	0	-0.923962	0	0	-1.02974
L Ig	0	0	0	-0.329013	0	1.09598	0	0	0	0	0	0	0	0	0	0	0	0	0.749617	0	0	0	0	0	-1.05974	-1.50866	0	0	0	0	-0.0848473	0	0	0	0	0	0	0	0	0	0	0	0	0	0	0	1.99425	0	1.68602
L FOP5	0	0	-0.00579084	0	0	0.573933	0	0.157725	0	-2.47059	0	1.30328	0	0	0.514546	0	1.25798	0	-0.00915631	0.84534	0	0	2.34153	1.68505	0	0	0	0	0	0	1.58807	2.82511	0	0	0	0	0.971441	0	0	1.47192	0	1.05244	-0.658456	0	0	0	0	0	0
L p10p	0	0	-0.546899	0	3.05617	0	0	0	0	0	0	0	0	0	0	1.8611	0	0	-0.0986935	0	1.55425	-0.654195	0	0	0	-0.421303	0	0	-1.51466	0	0	0	0	0	0	0	0	0	0	0.768266	1.08113	1.19419	0.394619	-1.37497	1.2078	0	0	0	0
L p47r	0	0	0	-0.695638	0	0	0	0	0	-1.05165	0	0	0	0	0	-0.593703	0	0	0.439102	0	0	0	0	0	-0.681341	0	0	0	0	0	0	0	0.0964337	0.674159	0	-0.0691229	0.5316	2.17778	0	0	0	1.30647	0	0	0	0	0.858089	0.444778	0
L TGv	0	0.788422	0	0	0.540345	0	2.91426	0	0	-0.567534	0	0	-0.87194	0	0	-0.0255343	-2.39461	0	0	0	0	0.915457	0	0	0	0	0	0	0	0	0	0	0	0	0	0	0	0	0	0	0	0	0	0	0	0	1.2073	0	0.0394836
L TE1m	0	-1.27385	-1.11952	0	-0.113434	0	0	0	0	0	0	0	0	0	0	-1.9694	-1.16769	0	1.04418	0	0	0	0	0	0.931287	0	-0.0097535	0	0	0	0	0	0.0915738	1.3291	0	0	0	0.161862	0	0.578212	0	0	0	0	0.416623	-1.17592	0.0784644	0	0
L PI	2.26085	0.486563	0	0.586259	0	0	0	-1.75539	-1.20918	0	-0.540884	0	0	0	0	0	0	0	-1.14893	0	0	0	-0.282795	0	1.25947	0.569372	0	0	0	0	0	0	-1.90303	0	0	0	0	0.272993	0	0	0	0	0	0	0	0	0	0	0
L a32pr	0	0	-0.348459	0	0	0	0	0	0	0	0	0	0	0	0	1.14572	0	0	-0.35718	0.203638	0.301416	0	0.333248	0	0	0	0	2.49448	0	0	1.62954	0	0	-2.56047	0	0	0	0	0.277389	0	0	0.111813	0	0	1.83192	0	0	1.50974	0
L p24	0	0	0	0	0	0	0	0	0.594152	0	0	0	0	-0.00630278	0	1.59348	1.53864	-0.252175	1.51366	1.46569	0	0	0	0	0	1.6725	0	0	0	0	0	-0.568263	0	-1.19777	0	0	0	-1.07753	-1.33117	0	0	-1.51212	-1.5389	0	0	0	0.478821	0	0
L Thalamus – Cingulo-Opercular	0	0	0	0	0	0	0	-1.29628	0	0	0	0	0	0	0	0	0	0	0	0	-1.32267	0	0	0	0	0	0	1.57386	0	0	0	0	0	0	0	1.95584	0	0	0	0	-0.285643	0	0	0	0	0	0	0.154518	0
L Thalamus – Dorsal Attention	0	0	0	0	0	1.5772	0	0	0	0	0	0	2.51055	0.61655	1.29193	0	0	0	-2.61512	0	0	0	0	0	0	0	0	0	0	0	0	0	0	0	0	0	0	1.55966	-1.99253	0	0	0	0.965441	0	1.45289	0	2.0812	-2.12392	0
L Thalamus – Frontoparietal	0.599336	0	0.45443	1.19963	-2.90223	-2.13712	0	0.477458	0	0	0	0	0	0.332769	0	0	0	0	0	1.19346	0	0	0	0	0.92557	0	0	1.32472	0	0	0	0	-2.33272	0	1.42532	0.307642	0	0	1.50605	0	0	-0.910389	0	0	0	0	0	0	0
L Caudate – Cingulo-Opercular	0	0	0.428411	0	0	0.0374442	0	0	0	0	0	0	-1.09905	0	0	0	0	0	0	0	0	1.64149	0	0	0	0	-0.166416	-2.05329	0	0	0.75697	0	0.201817	0	0	-0.805733	0	0	0	-0.265041	0	0.389244	-1.26729	0	-0.089937	0	0	0	-1.36268
L Caudate – Frontoparietal	0.677546	0	0	0	0	0	0	0	0	0.074624	0	0	0	0	0	0	0	0.219982	0	-0.257763	0	0	0	0	1.07787	0	0	0.643014	0	0	-0.278142	0	0	0	0.775879	0.683841	-0.13244	1.31157	2.59046	1.22828	1.12533	0.706096	1.03639	0	0.29912	0	0	0	0
L Putamen – Cingulo-Opercular	0	0	0.0730471	0	-1.8226	0	0	0	0	0	0	0	0	0	0	0	1.3629	0	0	0	0	0.184892	0	0.494203	0	0	0	0	0.415045	0	0	0	0	-1.97569	0	1.42856	0	0	0	0	-1.2827	-2.00851	-0.293501	1.48068	0.836949	0.667476	0	0	0
L Pallidum – Cingulo-Opercular	0	0	0	0	0	1.10335	0	0	0	0	0	0	0	0	-1.43971	-0.238806	0.517188	0	0	-0.846967	0.822007	0	0	0	0	0	0	0	0	0	-0.255811	0	0	0	0	-1.14661	0	0	0	0	-2.70321	0	0	0	0	0	0.660083	0	0
L Hippocampus – Default	2.04254	0	-1.86666	1.31745	0	-2.8294	0	1.17976	0	0	0	0	-0.337974	0	0	0	0	0	0.304332	0	0	0	-0.991924	0	0	0	0	0.727631	0	0	0	0	0	0	0	0	0	0	0	0	0	0	0	0	0	0	0	0	0
L Amygdala – Language	0	1.83724	0	0	0	-0.621442	0	0	0	0	0	0	0	0	0	0	0	0	0	0	0	0.211356	0	0	0	1.24545	0	0	-1.74602	0	0	0	0	0	0	0	0	0	0	-0.672732	0	0	0	0	-2.09258	0.0342955	0	0	0
L Amygdala – Posterior Multimodal	0.144883	0	0	0	1.14672	0	0	0	0	0	-0.55513	-0.0228205	0	0.794401	0	0	0	0	-0.204063	0	0	0	0	0	0	0	0	-0.055122	0	0	0	0	0	0	0	-1.05702	0	0	0	0	0	0	0	0	1.68925	0	0	0	0
R Thalamus – Cingulo-Opercular	0	1.84019	0	0.128222	0	0.671488	0	0	0	0	0.85173	0	0	0.356267	1.25347	0	1.9284	0	0	0	0	0	0	0	0	0	-1.49	0	0	0	1.76455	0	0	0	0	0	0	0	0	0	0	0	0	0	0	1.40811	1.69439	0	1.1107
R Thalamus – Dorsal Attention	0.781946	0	0	0	0	0	0	0	0	0	0	0	0	0	0	0	0	0	0	0	-0.530607	0	0	0	0	0	0	0	-0.534039	0	0	0	0	0	0	0	0	0	0	0	0.961947	0.452479	0	-0.154176	0	0	0	1.25727	0
R Thalamus – Frontoparietal	0	0	0	1.10624	0	1.41731	1.7569	0	1.90262	1.10074	0	0	1.65355	0.680141	0	0.691425	0.865928	0	1.68179	0	0.630277	1.55684	0	0	0	1.39642	0.253694	0	0.576006	0.654016	0.824563	0	0	0.51648	0	0	1.64071	0.178146	1.11002	-0.873679	0	1.441	-1.39726	0	0	0	0	0	0
R Caudate – Cingulo-Opercular	0	-0.86659	0.525141	0	1.04205	0	1.46864	0	0	0	-0.361727	0	0	0	-0.053064	0.684764	0	-0.212903	1.37152	1.76671	0	0	0	0	0.657161	0.0454306	-0.234023	0	0	0	0	0	0	0	0	0	0	0	0.0651402	-0.294791	0	0	0	0	0	0	0	0	0
R Caudate – Frontoparietal	0	0	-1.37977	2.00196	0	0	0	0	-1.32124	0	0	1.83906	0	0	0	0	0.186177	0	-1.46496	0.392529	0.579994	0	0	0	0.542114	0.0636372	0	-0.785763	0	-0.395168	-0.636742	0	0.713432	0	-0.0191064	0	1.00889	0.320882	0	2.4641	2.15223	-0.920138	0	0	0	0	-1.13669	0	3.05085
R Putamen – Cingulo-Opercular	0	0	0	0	0	0	0	0	0	0	0.619004	0	0.254594	0	1.41785	0	2.56669	0	0	0	0	0	0	0.0216166	0	0	-0.712654	0	0	0	0.473936	0	0	0	0	0	0	0.362121	0.494712	0	0	0	0	-0.0365121	0	0	2.2414	0	0
R Pallidum – Cingulo-Opercular	0	0	0	0	0	0	0	0	0	0	0	0	0	0	0	-1.96058	0	0.577422	0.866064	0	0	0	0	0	0	0	0	0	-0.270986	0	0	0	0	-1.73753	0	0	0	0	0.133676	0	0	0	0	0	0	0	0	0	-1.36065
R Hippocampus – Default	2.74953	0	0	0	0.613453	0.47078	0	0.332597	0	0.364684	-1.86522	1.4	0	-0.0903786	1.38859	0	0	0	0	0	1.85809	0	0	0	0	0	0	0	0	0	0	0	0	0	0	0	0	0	0	0	0.659156	-2.15431	0	0.348316	0	0	0	0	-1.9993
R Amygdala – Language	-0.185126	0	0	2.54951	0	0	2.34497	0	0	0	0	0	0	0	0	0	0.885758	-1.90646	0	-1.04436	0	0	-0.392047	1.05883	0	1.50845	0	0	0	0	0	0	0	0	0	0	1.34237	0	0	0	0	0	0	0	0	0	-0.751649	0	0
R Amygdala – Posterior Multimodal	0.221364	0	0	0	0	0	0	0	0	0	1.16641	0	0	0	0	0	-0.0943078	0	0	0	0	0	0	0	0.549084	0	0	0	0	0	0	0	0	0	0	0.835261	0	0	0	0	-0.783078	0	0	0	0	1.00379	0	0	0
[truncated: 181 more columns]

## Sheet: 5) NBS t-stat PD ON>PD OFF
	Supplementary table 5: Results for Aim 1 analysis - Network based statistics results of pair-wise network comparison between the condition with active deep brain stimulation (DBS ON) and inactive DBS (DBS OFF) in Parkinson's disease patients. T statistics are presented for individual edges. See also Figure 3A and Supplementary table 3. Abbreviations: L – left, R – right. For the full list of abbr…
	R RSC	R POS2	R PSL	R SFL	R PCV	R STV	R 7m	R POS1	R 23d	R v23ab	R d23ab	R 31pv	R 23c	R p24pr	R 33pr	R a24pr	R p32pr	R a24	R d32	R 8BM	R p32	R 10r	R 47m	R 8Av	R 8Ad	R 9m	R 8BL	R 9p	R 10d	R 8C	R 44	R 45	R 47l	R a47r	R IFJa	R IFJp	R IFSp	R IFSa	R p9-46v	R 46	R a9-46v	R 9-46d	R 9a	R 10v	R a10p	R 10pp	R 11l	R 13l	R OFC
R RSC	0	2.40732	0.83454	0	-0.952838	0	0.587994	0.0656132	0.365737	2.59402	-0.0932418	0.896687	0.524791	0	0.162394	0	0	1.77817	1.87896	0	0	0	0	0	0	0	0	0	0	-0.032183	0	0	-0.152962	1.54234	0	0	0	1.43873	0	2.22942	0	0	0.604512	0	0	0	0	0	1.66596
R POS2	2.40732	0	0.548862	0	1.61994	0.530298	1.77638	1.22186	0.568195	0.292363	0	0.92941	0.999387	0	0	0.727859	0	0	0	0	0.740339	0	-0.204486	1.10205	0.246647	-1.28987	0	-0.90602	0	-0.700116	0	0	0	0	0.270738	0	-0.592544	0.830777	-0.643085	-0.530824	1.02768	2.08187	0	0	-0.332061	0.0763087	0	0	0.454027
R PSL	0.83454	0.548862	0	0.165126	0.0699131	1.44337	0	0	0	0	0	-0.913923	1.31772	0	0.803689	-0.207151	0.0675719	0	0	0	0	0	0	0	0.21527	2.45023	0	0	0	0	1.24226	1.0879	0.377159	0	0	1.76579	0	0.633458	0	-0.143502	0	-0.249278	0	0	0	0	0.254582	0	0
R SFL	0	0	0.165126	0	0	0	0	0	0	-1.83741	0	0	0	0	-0.915202	0.840597	0	0	0	-2.27952	0	0	0	0	0	1.65797	1.30856	0.773748	0	0	1.28863	2.5684	0.166229	0	0	0	1.66533	0	-0.233503	0.389526	0	-0.974118	2.99479	0	0	0	0	0.848459	0
R PCV	-0.952838	1.61994	0.0699131	0	0	-1.46356	0.436608	2.19295	0	0	0	0	1.33055	0	0	0	0	0	0	0	0	0	-1.32697	0	1.26959	0	0	0	0.112058	0	0	0	0	0	-0.249771	-1.58814	0	0	0	2.04935	0	3.07599	0	0	2.26696	0	0	0	0
R STV	0	0.530298	1.44337	0	-1.46356	0	0	0.279062	0	0	0	0	0	1.70158	-0.282416	0	1.16882	0	0	0	0	0	0	0	0	-0.318761	0	0	0	0.189947	1.58047	1.80002	0	0	0.33065	-1.11941	0.214354	-2.75388	0	0	0	0.552498	0	0	0	0	0	0	0
R 7m	0.587994	1.77638	0	0	0.436608	0	0	0.274061	0.857652	2.21965	-0.117417	0.281601	1.15037	0	0	0	0	0.481745	1.46115	0	0	-0.845763	1.11467	-0.203621	0.293282	1.83173	2.09661	0	0.880088	-0.134213	0	1.41375	0	-0.151443	0	0	0.65209	1.58945	-2.12799	0	0	0.148213	1.61291	-0.161523	0	0	-1.21672	0	0
R POS1	0.0656132	1.22186	0	0	2.19295	0.279062	0.274061	0	0	0.32075	0	-0.0506952	0	0	-1.08793	-0.385444	0	-0.350143	0	0	0.349465	-0.226502	0	0	2.86099	0	0	-1.47359	0	0	0	0	0	0	0	0	0	-0.582981	0	0	-1.92082	-1.71386	0	0	0	0	0	-1.32725	0
R 23d	0.365737	0.568195	0	0	0	0	0.857652	0	0	0.300012	-2.29324	-0.543569	1.7864	-1.11172	-0.285352	0	-1.77482	0	1.62473	2.39593	-0.562606	0	0	0	0	-0.00134047	0	0.927373	0.434965	0	0	0	0	0	0	0	0	0	0	0	0	0	1.17934	-0.546686	-0.738099	0	0	0	0.279406
R v23ab	2.59402	0.292363	0	-1.83741	0	0	2.21965	0.32075	0.300012	0	-0.111466	1.40335	0	-0.782069	1.69804	0	0	0.973398	0	0	-0.398341	0.936031	0	0	0.535788	0.0404186	1.50417	1.82169	0	-0.431118	0	0	0	0.130298	0	0.885396	0	-2.58796	0	0	0	0	0	0.0266444	0	0	-0.975323	0	0
R d23ab	-0.0932418	0	0	0	0	0	-0.117417	0	-2.29324	-0.111466	0	0.154885	0	0	-2.34904	0	0	0	0	0	1.88156	0	0.412531	1.85312	-0.39181	0	1.83155	0	0	0	0	0	0	-0.00548456	0	0	1.05684	0	0	-0.826502	0	0	0	0	0	0	-0.516106	0	0
R 31pv	0.896687	0.92941	-0.913923	0	0	0	0.281601	-0.0506952	-0.543569	1.40335	0.154885	0	0	0	0	0	1.07765	0	0.152284	1.3749	1.06581	3.82856	0	1.7669	0.331812	-1.3107	0.0737994	0.216279	-0.904236	0.533936	-2.179	0	0	-2.71717	1.51806	-0.792343	0	0	0	-1.0694	0.433215	0	0	0	0	0	0	0	0
R 23c	0.524791	0.999387	1.31772	0	1.33055	0	1.15037	0	1.7864	0	0	0	0	-0.651322	0	-0.530091	-1.04312	0	0	0	0.856598	0	0	-0.24425	0	0	0	0	0	0	0	0	-1.13604	0	0	0	0	0	0	0.545838	0	0.73375	0	0.533598	-1.14136	0	0	0	0
R p24pr	0	0	0	0	0	1.70158	0	0	-1.11172	-0.782069	0	0	-0.651322	0	1.18684	0.909972	-0.404811	-0.990148	0	0	0	0	0	0	0.00328365	0	0.326881	0	0	0	0.994219	0	0	0	0	0	0	0	0	1.23815	0	0	0	0	0	0	0	0	0.29386
R 33pr	0.162394	0	0.803689	-0.915202	0	-0.282416	0	-1.08793	-0.285352	1.69804	-2.34904	0	0	1.18684	0	0.318924	-0.673526	1.18649	0	-0.548941	2.46138	0	0.0453295	0	0	0	0	0	0	0	0	0	0	0	0	0	0	0	0	-0.305078	1.33293	-1.02531	0	0	0	0	0.523083	0	0
R a24pr	0	0.727859	-0.207151	0.840597	0	0	0	-0.385444	0	0	0	0	-0.530091	0.909972	0.318924	0	2.35522	0	0	0	0	0	0	0	0	-1.09475	0	0	0	0	0	0	-2.29841	0	0	1.03537	-0.108076	0	1.31993	1.52946	0	1.16325	0	-2.35519	0	0	-2.1376	0	-0.81737
R p32pr	0	0	0.0675719	0	0	1.16882	0	0	-1.77482	0	0	1.07765	-1.04312	-0.404811	-0.673526	2.35522	0	0	0	0	0.617406	0	0	0	0	0	0	-0.822437	0	0	1.60644	0	0	0	1.22893	0	-0.718616	0	-0.253411	-0.321822	0	1.4985	0	0	0	0	0	0	0
R a24	1.77817	0	0	0	0	0	0.481745	-0.350143	0	0.973398	0	0	0	-0.990148	1.18649	0	0	0	2.25695	2.05295	-0.0494755	0	0	0	0	1.20175	0	0	-0.723186	0	0.365791	1.65496	3.16214	0	-0.644577	0	0	0	0	0	1.86224	0.892325	-1.55209	0	0	0	0	0	0
R d32	1.87896	0	0	0	0	0	1.46115	0	1.62473	0	0	0.152284	0	0	0	0	0	2.25695	0	3.68335	2.19328	0	0	-0.542569	-0.425805	0.269211	0	0.307063	0	0	-0.441609	0	1.17827	0	0	0	0	0	0	0	-1.53667	-0.404308	0.300914	0	1.44141	0.883227	0	-0.162647	0.00257994
R 8BM	0	0	0	-2.27952	0	0	0	0	2.39593	0	0	1.3749	0	0	-0.548941	0	0	2.05295	3.68335	0	0	0	-1.91302	1.6493	0.78983	1.81953	0.325373	-0.346458	0	2.24436	1.34109	0.352317	2.44249	0	1.27516	1.98113	-0.847163	0	-0.247547	-0.293756	0.80074	0	0.765048	0	0.721125	0	0	0	2.03638
R p32	0	0.740339	0	0	0	0	0	0.349465	-0.562606	-0.398341	1.88156	1.06581	0.856598	0	2.46138	0	0.617406	-0.0494755	2.19328	0	0	0.197655	0	0	0	2.06652	0	1.91186	2.90302	0	0	0	-1.14505	0.236063	-0.652831	0	0	0	0	0	0	-0.982499	0.0571999	0	0	0	-0.795604	0	0
R 10r	0	0	0	0	0	0	-0.845763	-0.226502	0	0.936031	0	3.82856	0	0	0	0	0	0	0	0	0.197655	0	0	-0.513105	0.560733	0.592967	0	0	0.64706	0	0	0	0	0.599103	0	0	-0.400136	0	0	0	0	0	0	0.796841	0.956559	0	0.827005	0.738648	0
R 47m	0	-0.204486	0	0	-1.32697	0	1.11467	0	0	0	0.412531	0	0	0	0.0453295	0	0	0	0	-1.91302	0	0	0	0	0	-1.20679	-0.207405	-0.40098	0	0	0	0	2.06709	0.71769	0	0	2.57028	1.59879	0	-0.014499	0	0	0	0	0	0	-0.60637	1.52263	0
R 8Av	0	1.10205	0	0	0	0	-0.203621	0	0	0	1.85312	1.7669	-0.24425	0	0	0	0	0	-0.542569	1.6493	0	-0.513105	0	0	2.27319	0	1.05364	0.793035	0	3.00539	1.31255	0	0.92075	2.57465	-0.0539724	0	1.07324	0	3.2191	-0.22956	2.20355	-1.95753	0.605045	1.00221	0	0	0	0	-1.47255
R 8Ad	0	0.246647	0.21527	0	1.26959	0	0.293282	2.86099	0	0.535788	-0.39181	0.331812	0	0.00328365	0	0	0	0	-0.425805	0.78983	0	0.560733	0	2.27319	0	1.71938	1.71632	-1.28584	1.89972	0.915451	0	-1.23488	-0.0563646	2.58168	0.223407	0	0	0	0	1.51144	0	0.418853	0.391191	1.30268	0	0	0	-1.69074	0
R 9m	0	-1.28987	2.45023	1.65797	0	-0.318761	1.83173	0	-0.00134047	0.0404186	0	-1.3107	0	0	0	-1.09475	0	1.20175	0.269211	1.81953	2.06652	0.592967	-1.20679	0	1.71938	0	-0.032062	1.59008	-0.696616	0	0	-1.27752	1.59202	0	0	0	0.357598	0	0	0	-2.94832	1.34645	1.43209	1.33212	0	0	0	0	0
R 8BL	0	0	0	1.30856	0	0	2.09661	0	0	1.50417	1.83155	0.0737994	0	0.326881	0	0	0	0	0	0.325373	0	0	-0.207405	1.05364	1.71632	-0.032062	0	0.42781	1.57671	0.485845	1.23125	1.85921	0.568534	1.82638	2.20936	0	0	0	-0.598805	-1.13519	0	0	1.45553	-2.72358	0	0.354359	0	-1.44416	0
R 9p	0	-0.90602	0	0.773748	0	0	0	-1.47359	0.927373	1.82169	0	0.216279	0	0	0	0	-0.822437	0	0.307063	-0.346458	1.91186	0	-0.40098	0.793035	-1.28584	1.59008	0.42781	0	0	0	-0.786769	-1.16207	-0.103805	1.29319	0	0	-0.531699	0	2.4028	0.494737	2.96344	1.09857	0.75529	0	0	0	0	0	-1.40013
R 10d	0	0	0	0	0.112058	0	0.880088	0	0.434965	0	0	-0.904236	0	0	0	0	0	-0.723186	0	0	2.90302	0.64706	0	0	1.89972	-0.696616	1.57671	0	0	0	0	0	-0.99537	-0.751396	-0.786501	0	0	0	0	0	0	0	-0.636166	0.498012	0.844664	0.913076	0	0	0
R 8C	-0.032183	-0.700116	0	0	0	0.189947	-0.134213	0	0	-0.431118	0	0.533936	0	0	0	0	0	0	0	2.24436	0	0	0	3.00539	0.915451	0	0.485845	0	0	0	0.10837	1.00668	1.32927	1.19655	-0.410415	0.444027	-0.413603	0	2.3185	-0.713633	-0.365562	0.585066	0.134964	0.506539	0	0	0	0	-2.78014
R 44	0	0	1.24226	1.28863	0	1.58047	0	0	0	0	0	-2.179	0	0.994219	0	0	1.60644	0.365791	-0.441609	1.34109	0	0	0	1.31255	0	0	1.23125	-0.786769	0	0.10837	0	1.8854	0	0	-0.392301	0	1.67043	-1.69501	-2.36587	0	0.37739	1.83551	0	0	-2.87252	0	0	0	0
R 45	0	0	1.0879	2.5684	0	1.80002	1.41375	0	0	0	0	0	0	0	0	0	0	1.65496	0	0.352317	0	0	0	0	-1.23488	-1.27752	1.85921	-1.16207	0	1.00668	1.8854	0	3.42065	0	0.237802	-1.84445	2.1426	0.972629	0	0	0.446684	-1.05818	0.77221	0	0.192816	-0.173616	2.36578	0	0
R 47l	-0.152962	0	0.377159	0.166229	0	0	0	0	0	0	0	0	-1.13604	0	0	-2.29841	0	3.16214	1.17827	2.44249	-1.14505	0	2.06709	0.92075	-0.0563646	1.59202	0.568534	-0.103805	-0.99537	1.32927	0	3.42065	0	1.38029	0.422935	0	0	1.62923	0	-1.1321	0	0	-1.10469	0	0	0	-1.96661	-0.991338	0.898613
R a47r	1.54234	0	0	0	0	0	-0.151443	0	0	0.130298	-0.00548456	-2.71717	0	0	0	0	0	0	0	0	0.236063	0.599103	0.71769	2.57465	2.58168	0	1.82638	1.29319	-0.751396	1.19655	0	0	1.38029	0	0	0	-0.266616	-0.793003	0.260052	0.182677	2.70616	0.133407	-1.17463	-1.24648	0.00167444	0	-1.33703	-1.47179	-0.636161
R IFJa	0	0.270738	0	0	-0.249771	0.33065	0	0	0	0	0	1.51806	0	0	0	0	1.22893	-0.644577	0	1.27516	-0.652831	0	0	-0.0539724	0.223407	0	2.20936	0	-0.786501	-0.410415	-0.392301	0.237802	0.422935	0	0	0.395318	0.0567457	0.722737	-0.092193	0	0	0	0	0	0	-1.53696	1.60481	0	0
R IFJp	0	0	1.76579	0	-1.58814	-1.11941	0	0	0	0.885396	0	-0.792343	0	0	0	1.03537	0	0	0	1.98113	0	0	0	0	0	0	0	0	0	0.444027	0	-1.84445	0	0	0.395318	0	2.2078	2.78011	1.39291	0	0	0	0.311404	0	0	0	-1.22335	0.695518	0
R IFSp	0	-0.592544	0	1.66533	0	0.214354	0.65209	0	0	0	1.05684	0	0	0	0	-0.108076	-0.718616	0	0	-0.847163	0	-0.400136	2.57028	1.07324	0	0.357598	0	-0.531699	0	-0.413603	1.67043	2.1426	0	-0.266616	0.0567457	2.2078	0	0.225302	-0.186876	0	0	-0.276979	1.68757	0.632091	0	0	0	0.000818595	0
R IFSa	1.43873	0.830777	0.633458	0	0	-2.75388	1.58945	-0.582981	0	-2.58796	0	0	0	0	0	0	0	0	0	0	0	0	1.59879	0	0	0	0	0	0	0	-1.69501	0.972629	1.62923	-0.793003	0.722737	2.78011	0.225302	0	0.669571	-0.911439	0.314027	0.571021	0	0	0	0	0	-1.75523	0
R p9-46v	0	-0.643085	0	-0.233503	0	0	-2.12799	0	0	0	0	0	0	0	0	1.31993	-0.253411	0	0	-0.247547	0	0	0	3.2191	0	0	-0.598805	2.4028	0	2.3185	-2.36587	0	0	0.260052	-0.092193	1.39291	-0.186876	0.669571	0	2.67058	0.341492	-0.204858	1.16182	0	-0.234629	0	1.16955	0	0
R 46	2.22942	-0.530824	-0.143502	0.389526	2.04935	0	0	0	0	0	-0.826502	-1.0694	0.545838	1.23815	-0.305078	1.52946	-0.321822	0	0	-0.293756	0	0	-0.014499	-0.22956	1.51144	0	-1.13519	0.494737	0	-0.713633	0	0	-1.1321	0.182677	0	0	0	-0.911439	2.67058	0	1.28179	1.94357	-0.386333	0	0.813736	0	0	0	0
R a9-46v	0	1.02768	0	0	0	0	0	-1.92082	0	0	0	0.433215	0	0	1.33293	0	0	1.86224	-1.53667	0.80074	0	0	0	2.20355	0	-2.94832	0	2.96344	0	-0.365562	0.37739	0.446684	0	2.70616	0	0	0	0.314027	0.341492	1.28179	0	0.199842	1.16463	-1.96472	-2.11528	0	-1.24936	1.6235	0
R 9-46d	0	2.08187	-0.249278	-0.974118	3.07599	0.552498	0.148213	-1.71386	0	0	0	0	0.73375	0	-1.02531	1.16325	1.4985	0.892325	-0.404308	0	-0.982499	0	0	-1.95753	0.418853	1.34645	0	1.09857	0	0.585066	1.83551	-1.05818	0	0.133407	0	0	-0.276979	0.571021	-0.204858	1.94357	0.199842	0	0.332324	0	-0.932952	0	-0.481319	0	0
R 9a	0.604512	0	0	2.99479	0	0	1.61291	0	1.17934	0	0	0	0	0	0	0	0	-1.55209	0.300914	0.765048	0.0571999	0	0	0.605045	0.391191	1.43209	1.45553	0.75529	-0.636166	0.134964	0	0.77221	-1.10469	-1.17463	0	0.311404	1.68757	0	1.16182	-0.386333	1.16463	0.332324	0	0	0	-0.929379	1.43173	0.234282	0
R 10v	0	0	0	0	0	0	-0.161523	0	-0.546686	0.0266444	0	0	0.533598	0	0	-2.35519	0	0	0	0	0	0.796841	0	1.00221	1.30268	1.33212	-2.72358	0	0.498012	0.506539	0	0	0	-1.24648	0	0	0.632091	0	0	0	-1.96472	0	0	0	-0.718181	0.94943	0.196556	0	1.99068
R a10p	0	-0.332061	0	0	2.26696	0	0	0	-0.738099	0	0	0	-1.14136	0	0	0	0	0	1.44141	0.721125	0	0.956559	0	0	0	0	0	0	0.844664	0	-2.87252	0.192816	0	0.00167444	0	0	0	0	-0.234629	0.813736	-2.11528	-0.932952	0	-0.718181	0	1.38721	1.06827	0	0
R 10pp	0	0.0763087	0	0	0	0	0	0	0	0	0	0	0	0	0	0	0	0	0.883227	0	0	0	0	0	0	0	0.354359	0	0.913076	0	0	-0.173616	0	0	-1.53696	0	0	0	0	0	0	0	-0.929379	0.94943	1.38721	0	0.829404	0	0.488281
R 11l	0	0	0.254582	0	0	0	-1.21672	0	0	-0.975323	-0.516106	0	0	0	0.523083	-2.1376	0	0	0	0	-0.795604	0.827005	-0.60637	0	0	0	0	0	0	0	0	2.36578	-1.96661	-1.33703	1.60481	-1.22335	0	0	1.16955	0	-1.24936	-0.481319	1.43173	0.196556	1.06827	0.829404	0	1.0926	-0.000419087
R 13l	0	0	0	0.848459	0	0	0	-1.32725	0	0	0	0	0	0	0	0	0	0	-0.162647	0	0	0.738648	1.52263	0	-1.69074	0	-1.44416	0	0	0	0	0	-0.991338	-1.47179	0	0.695518	0.000818595	-1.75523	0	0	1.6235	0	0.234282	0	0	0	1.0926	0	1.1386
R OFC	1.66596	0.454027	0	0	0	0	0	0	0.279406	0	0	0	0	0.29386	0	-0.81737	0	0	0.00257994	2.03638	0	0	0	-1.47255	0	0	0	-1.40013	0	-2.78014	0	0	0.898613	-0.636161	0	0	0	0	0	0	0	0	0	1.99068	0	0.488281	-0.000419087	1.1386	0
R 47s	0	0	0	0	0	0	0	1.31373	1.17276	0	-0.428705	0	0	-2.04137	0	0	-0.553345	1.2766	0	1.86439	0	0	-0.341923	0.947729	-1.91423	3.10352	-0.0829824	2.36339	0	0	0.112293	0.378697	0.664641	2.03239	1.17842	0	-0.0508684	0	-1.02863	-0.145192	0	0	-0.476203	0	0	0	1.08613	0.535673	0.471946
R i6-8	0	0.387512	0	1.80205	0	0	0	0	0.736985	0	0	1.33665	0	-0.886713	0	0	0	0	0.834552	0.276856	0	0	0	3.41099	0.312465	0	-0.249813	1.23376	0	-1.00107	1.86689	0	-0.387944	0	0.845997	-0.130571	0	0	0.620597	3.31137	-0.0164308	0	0	0	0	0.794295	0	0	0.648157
R s6-8	0	0	0	2.19501	0.735451	0	0	0	0	0	0	0	0.118078	0	0	0	-0.602914	0	0.407191	0	0	0	0	5.42866	1.74009	-1.09405	1.15607	0	0.204663	0	0	1.56727	0	0	-1.07498	0	0.32279	-0.586613	0	1.61385	0	0.193859	0	0	0	-0.878074	0	0	-2.17296
R 52	0	0	0.540587	0	0	0	0	0	0	0.740075	0	0	0	0	0	0	0.435331	0	0	0.0234226	0	0	2.14217	0	0	0	1.3124	0	0	0	0	0	0	0	0.142554	0	-0.866996	0	0	1.01672	0	0	-2.83974	0	0	0	-0.373413	0	0
R PoI2	0	0	0	0	0	0	1.3571	2.19336	0	0	0	-0.580628	0	0.635025	0	-0.682022	0	0	0	0	-0.466643	0	0.926298	0	0	0	-0.495423	0	0.0390737	0	0.0462221	0	0	0	0	0	-0.204205	-1.75083	0	0	0	0	0	0	0	0	0	0	0
R FOP4	0	0	-1.99602	0.370817	0	-2.45146	0	0	0	0	0.0743332	-1.12309	-0.488163	-1.8018	0	0.0784637	1.00907	0	0	0	0.891393	0	0	0	0	0	0	0	-0.530171	0	2.04987	-0.649829	0.0788376	0	1.50548	-0.0655612	0	0	0.193631	0.771853	0.0853371	0.485073	0	-0.0583693	-0.445373	0	0.410846	0	0
R MI	-1.55376	0	0.499941	0	-2.51232	0	0	0	1.26598	0	0	0	0	0.328753	0.565107	1.47753	0	0	0	0	0	0	0	0	0	0	0	0	0	0	-0.570251	2.90358	0	0	1.01569	-1.64081	0	0.552149	0	1.12725	-0.253832	-1.69766	0	-1.05841	0	0	0	0	0
R Pir	0	0	-0.44672	0	0	0.609108	1.95034	0	0	1.03721	0	0	2.56382	0	0	0	0	0	0	0	0.526812	2.24368	-1.21145	0	0	0	0	0	2.14827	0	0	0	0	0	0	0	0	0.505606	0	0	0	0	0	0	-0.952519	0	0	0	0
R AVI	0	1.9213	0	0.452665	0	0	-1.97093	0	0	0	0	0	0	0	0	0	0.948273	-0.415263	0	2.30936	0	0	0	0	0	0	-1.21472	0	0	1.02552	0.490378	1.40796	1.60785	-1.70199	0	-0.983298	1.69774	-0.0959312	-0.427339	0	-0.18852	0.626221	0	0	2.61847	1.5922	-0.686753	0	0.837996
R AAIC	0	0	0	0	0	0	0.703067	0	0	0	0	0	0	-0.322629	0	0	0	0	0	0	0.540586	0	0	0	1.2075	0.687354	0	0	0	0	0.310743	0	0	0	0	0	0	0	0	0	0	0	0	0	2.12181	1.7039	0	0.100132	0
R FOP3	0	0	-0.0945607	0	0	0	0	-0.871238	0	0	0	0	0	0	0	0.150865	0.873257	0	0	0	0	0	0	1.13168	0	0	0	0	0	-0.651185	0	0	0	0	0	0	0	0	0	0.595951	0	0	0	0	0	0	0	0	0
R FOP2	0	0	0	0	0	0	0	0	0	0	0	0	0	0	0	1.84077	1.11204	0	0	0	0	0	0	0	-2.83135	0.233075	0	0	0	-0.387897	1.24329	-0.73842	0	0	0	2.01733	0	0	1.29782	0	0	0	0	0	0	0	0	0	0
R PFt	-1.8141	1.20469	0	-0.274003	0	-0.343023	0	-1.27515	0	0	0	0	0.234588	0.177766	0	0	0	0	0	0	0	0	0	0.24834	0	0.488068	1.73888	0	0	0	-0.12897	0.0255389	0	0	0	-1.18564	0	0	0	0.425093	0	0	-0.626008	0	1.51676	0	0	0	-1.79271
R EC	1.62074	1.4003	0	0	0	0	0	-0.112691	0	-0.143106	3.12262	0.628931	-0.219004	0	0	0	0	0	-0.000982705	-2.03191	-0.108072	0	0	0	0	0	-0.256518	0	0	0	0.111055	0	0	1.83337	0	0.686908	0	-0.807604	0	1.76005	0	0	0	0	0	0	0	0	0.66828
R PreS	-0.366615	0	0	0	0	-0.900967	0	0.988111	0	-2.61431	0	0	0	0	0	0	0	0	0	0	0	1.1972	0	0	0	0	0	0	0	0	0	0	0	0	0	0	0	1.17323	0	0	0	0	0	3.75038	0	0	0	-1.72083	-2.83757
R H	0	1.80133	0	0	0	0	0	1.50781	0	0	0	0	0	0	0	0	1.07691	2.38396	0	0	0	0	0	0	-1.89629	0	0	0	0	0	0	0	0	0	0.689258	0	0	0.787181	0	0	0	1.39378	0	1.37589	0	0	0	0	0
R ProS	-1.47244	0	0	0.133663	0	0	-1.80528	-1.56743	0	0	0	0	0.679619	0	0	0	0	-0.0228458	0	0	0	0	0	0	-1.77947	0	0	0	0	0	0	-1.4434	0	0	0.578284	0.367623	-1.0163	0	0	0	0	0	0	0	0	-0.378969	0	0	0
R PeEc	0	0	0	0	0	0	0	0.243197	0	0.635256	0.201732	0	0	0	1.55829	0.486221	1.43358	0	0	0	0	0	0	0	-1.26602	0	0	0	0	0	0	0	0.0429185	0	1.4571	1.8651	0	0	0	0	0	0	-1.06999	0	0	-1.48432	0	-0.814842	0.581009
R PHA1	0	0	0	0	0	0.993405	-0.0319865	-0.0610507	0	0.0758835	0	0	-1.05369	0	0	0	-0.790716	0	0	0	0	0.755813	0	0	0	0	0	0	0.573927	0	2.0369	0	0	0	0	0	0	0	0	0	0	0	0.921984	0.286203	0	0	0	0	0
R PHA3	0	-0.124601	0	0	0	0.431149	-0.540241	0	0	0	0	0	-1.53438	-1.22472	0	0	0	0	0	0	0	0.818154	0	0	0	0	0	0	0	0	0	1.01194	0	0	0	0	-0.110829	0	0	0	0	0	0	0	0	0	0	0	0
R TGd	0	0.165551	0	0.523808	0	0.521015	1.29307	1.06142	0	0.973164	0.963041	0	0	0	0	0	0.237738	0.402491	0	0	0	0.7449	0	0	0.727084	0.709928	0	0	1.07056	0	0	0	-1.03685	-0.120493	-0.075174	-0.20768	0	0	0	0	0	0	1.16742	-0.220211	0	-0.450909	1.47783	-0.795963	0.0169922
R TE1a	1.69669	0	0.133294	0	0	0	0.648216	0	0	-0.692391	0.0527124	1.03609	-2.09951	0	0	0	0	-0.328684	0.913505	0	0.432216	-1.88252	0.337261	2.33297	0.449709	2.83756	1.2819	1.80656	-0.140716	0	0	0	-1.75297	0.284579	0	0	0	0	0.942985	-0.395411	0	-1.75883	-0.351791	0.697485	0	-0.300675	0	-1.33151	0.931301
R TE1p	0	0	0	0.0806536	0	0	0	0	0	0	0.758332	0	-0.144189	0	0.475694	0	0	2.14237	0	0	0	0	0	0.807726	0	0	0.634661	0	-0.108009	-1.68302	0	1.99897	-0.600193	0.918589	0	0	-0.067853	0	-0.287143	0	-0.561248	-0.754146	1.00521	2.62712	0	1.46684	0	0	0
R TE2a	0	-0.108958	0	-1.9599	0	0	0	0	0	0	0	1.27862	0	-1.74815	0	0	0	0	0	0.787762	0.0958709	0	0	0.768806	0.653374	2.03488	0	0	0	0	0	0	0.785172	1.31594	0	0	0	0	0	0	-1.45939	0	0.197298	0.128962	0	0	1.25465	0	-0.605428
R TF	0	0	0	0	-0.467063	1.19118	0	2.77997	0	0	0	0	0.678064	0	0	-1.05778	0	0	0	0	0	0	1.19174	0	0	0	0.805096	0	0	0	0	0.0741161	1.22435	0	0	1.36797	0	-0.494006	0	0	0	-0.0917075	0	0	0	0	0.451285	1.58341	0.109811
R TE2p	0	0	-2.02275	3.08438	-0.676676	0.142857	0	0	0	0	-0.598487	0	0	1.05981	-0.28703	0	0	0	0.739465	0	0	1.72494	0	0	0	0	-0.397522	-0.456302	0	0	0	0	-1.91989	0	0.800977	0	0	0	0	0	1.2742	0	0	0	2.00226	0	0	0	0
R PHT	0	0	-1.49146	-0.205716	-0.932933	0.172055	0	0	-1.87133	0	0	0	0	-0.37617	0	0	0	0	0	-1.59261	0	0	0	0	0	-0.783063	0	0	0	0	0	0	0.17275	0	-0.673107	0.112948	-0.546116	1.30518	0	0.25742	0.636075	1.28408	0	-0.450386	0	0	3.24318	1.79537	-0.420935
R TPOJ1	0	0	2.99557	2.79683	2.78422	1.84171	0	0	-0.0309415	-1.64743	0	0	0.244985	-0.759216	0	0	-0.672806	0	0.865404	-1.21402	0	0	0	0	0	1.39601	0.191079	-0.779185	0	2.47449	0	0.8928	0	-0.346923	1.13623	0	0.68246	-3.06021	0	0	0	0	0	0	0	0	0	-0.977693	0
R TPOJ2	0	0	0.70925	0	0.701502	2.58681	0.755536	0	2.19582	0	0	0	0.0856333	0	0	0	0	0	0	-1.30806	0	0	0.49966	0.121412	0	0	0	-0.0130581	0	0.187686	0	0.499507	-0.859413	0	-0.0235145	-1.58017	0	1.18164	0	0	0	-0.238656	0	-0.0115182	0	0	0	0	0
R TPOJ3	0	-1.5204	-0.499288	0	-0.110347	0.923008	0	2.04877	-1.57686	0	0	0	0	0.328775	0	0	1.10679	-0.579781	0	0	0	2.17978	0	0	0	0	0	0	0	1.41079	0	0	0	0	0	0	2.39462	0	0	0	0	0	0	0	0	0	-1.66163	0	0
R DVT	0.0115249	0.919962	-0.223231	0	1.39453	-1.13272	0	1.13517	0	0	0	0	2.41014	0	0	0.550869	0	0	0	0	0	0	2.50697	-1.3383	0	0	0	0	0	0	0	0	0	0	1.62564	0	0	0	0	0	0	0	0	0	0	0	-2.18349	0	0
R PGp	1.07328	2.78931	1.16433	0	1.27814	0	0	-2.71667	0	0	0.132099	-1.59748	0.700763	0	0	0	0	-2.27215	0	0	0	0	1.6083	0	1.75432	0	0.841982	0.456526	0	0.131093	0	0.326431	0	0	0	0.743037	0	0	0	0.793111	0	0	0	0	0	0	0	0	-0.658472
R IP2	1.83761	0.0277978	-0.228407	0	0	-0.0416108	0	-0.240717	2.60099	-0.0741452	2.12278	-0.523169	1.32329	0.301136	0	0	0	0	0	-1.51283	3.68285	0	0	0	0	-0.427406	0	0	0	-0.248965	0.867896	-0.708073	-0.457991	0.481679	1.6207	1.97022	1.40622	-0.184061	-0.986653	1.88022	1.78761	-1.65881	-2.61262	0	0	0	0.57989	-0.783914	0
R IP1	0.39911	0.0735739	0	-0.101046	0	0	0.510971	0	0	0	0.92968	0	-0.545733	0	-0.856622	1.79951	-0.972654	-1.70812	0	-1.57107	-1.46597	0	0.569076	1.55761	1.38976	-1.44913	0	0	-0.612412	-0.717687	-1.72311	-1.30336	-2.05823	2.02262	0	-0.53509	0.350913	1.00673	2.01379	0	0.794249	-2.59173	0	-1.32248	0.85393	0	2.10273	0	-0.921047
R IP0	0	-0.787083	0	0	0	0	0	0.451285	0	0	0	0	-0.393387	0	0	0	0	0	0.112285	0	0	0	3.0251	0	-1.14516	0	0	0	0	0	0	0	0	0	1.85588	3.46097	0	-0.251172	0	0.288877	0	0	0	0	0	0	0	1.00475	0
R PFop	0	0	0	0	0.25553	0	0	0	0	0.938457	0	0	0.14026	0	0	0	-0.594837	0	0	0	0	0	0.306369	0	0	0	0	0	0	0	0	0	0	1.4501	0	0	1.27618	0.413297	0.0177121	1.51935	0	0	0	0	0	-0.177451	0	0	0
R PF	0.05285	0.593736	1.17886	0	-0.0518389	-0.104119	0	0	0	-0.236817	0	0	1.78809	1.41085	0	1.00295	-0.790128	-1.79532	0	-0.76632	0	-0.79552	0	0	0	-0.283995	0	0	-0.167074	0.572053	0.0587788	0	0	0	1.50514	0	0	1.40376	0.503206	1.01363	0.0254497	1.16297	0	0	0	0	0.657077	0.123532	0
R PFm	-0.203097	-0.893176	-1.86061	-0.109152	0.73377	2.11818	0	-0.460913	-0.739186	-2.28696	0	0.366855	1.24958	0	0	-1.80073	0	-0.0529985	2.05853	1.1277	0	-1.27232	0	3.72259	0	-1.04258	1.08495	-0.151949	0	2.80254	0.0528706	1.41301	3.38124	2.76987	2.09607	0	0	0.127307	1.0433	1.72014	2.85123	1.30826	0	-0.391044	-0.171974	2.25871	-1.11653	1.3562	0.391615
R PGi	0	-0.993	0.966191	0	1.96878	1.11908	2.45771	-0.205466	0	-0.150056	0.0799362	-1.16945	0	0	0	0	0	0	-0.946122	0	0	0	-4.06428	1.58491	1.50125	1.32958	0.103679	-0.642919	0.8172	2.03375	0	-1.01239	2.28409	0.305189	0	0	2.41696	-0.388851	0	0	-0.725751	0.452471	4.23514	-0.43472	-1.26253	-0.0649377	2.38995	0	0
R PGs	-0.0902252	-0.446874	0	0	1.78994	0.579417	1.42879	-0.865704	-0.976313	1.83935	1.9243	-1.31902	0	0	0	0	0	0	-0.78687	2.74195	1.42494	0	0	2.89456	0.652414	0	0.711445	-1.397	-1.26518	0.578646	0	0	0	1.27237	0	-0.51692	0.193284	0.737405	1.0112	2.81572	-1.29809	0	0.5057	0.641095	-0.971689	0	0	0	0.0628889
R PHA2	0	0	0	0	0.176836	-0.967184	0	2.56346	-1.04487	0	0	0	0.64343	0	0	-0.224149	0	0	0	0	0	0	0	0	0	0	0	0	0	1.73176	0	0.128339	0	0	0	0	0	0	0	-0.0505405	0	0	0	0	0.815351	0	0	-0.149266	0
R 31pd	-0.0543178	1.58922	0	0.801672	1.16796	0.821003	0.935909	0	0.930089	0.568516	-0.178794	2.15147	-1.07387	0	0	0	0	0.312592	0.0847814	0	1.26263	0	0	0	0.377924	1.43006	0	0.144312	-0.386272	0	0	2.35783	0	0	0	0	0	0	-2.06594	-0.535866	0	0	1.76183	0	0	0	-1.58401	0	0
R 31a	1.08692	-0.83171	-0.292919	0	1.62436	0.181216	0	0.0143436	0.00599485	0	0.96496	0.449883	0.49126	0	0	0	0	1.40768	0.991167	0.994194	0.911184	0	0	-1.11079	-0.0644617	0	0	0	0	0.541305	0	0	0	1.76605	0	0	0	0	0	0	0	0	0	0	0.282502	-1.24176	0	0	0
R 25	0	0	0	-0.561131	0	-2.07372	0	0	0	0.576397	1.38042	0	0	0	0	0	1.84447	-0.459707	0	0	0	0.0761713	0	0	0	0	0	-1.74731	1.34571	0	0	0	-2.20061	0	0	-1.43789	2.89967	0	0	0	-0.92813	-0.396324	0	0	0	0	0	0	-0.0110611
R s32	0	-1.20137	0	0	0.0687883	0	0	2.49006	0	-0.338563	0	0	0	0	0	0	-0.666782	-1.13869	0	0	0.694278	1.71515	1.41613	0	-0.208928	0	0	0	0.801277	0.375404	0	0	-1.00569	0	0	0	0	0	0	-0.214984	0	0	0	0.512611	0	0	0	0	-1.07165
R pOFC	-0.455356	0	1.01962	0	0	1.62646	0	-2.84828	1.45815	0	0	0	0	-1.65865	0	0	0	-0.0421337	0	0	0	0.964186	0	0	0	1.02608	0	-1.15613	0	0	0	-1.55972	0	0.382052	0	0	0	0	0	-1.51196	0	0	0	0	0	0	-0.834067	1.4161	3.04901
R PoI1	0	0	-0.264203	0	0	0	0	0	0	1.03839	0	0	0.0680133	0	0	0	0	0	2.75399	0	0	0.959606	0	0	0	0	0.119644	0	0	0	0	-0.351333	0	0	0	0.580853	0	1.21426	0	0	0	0	-0.00316464	0	0	0	0	0	0
R Ig	0	0	0	0	0	0	0	-0.662757	0	0	0	0	0.151096	0	0	0	0	0	0	0	0	0	0	0.136392	0	0	0	0	0	1.10522	-0.309584	0	0	0	0	0	0	1.35188	0	0	0	0	0	1.35803	0	0	0	0	0
R FOP5	0	-0.217196	-0.340186	1.07539	0	2.37342	0	0	0	1.53851	-0.958915	-1.07203	1.19531	-1.37223	0	-0.357487	0	0.118019	0	0	0	-0.469878	0	0	0	0.0950227	0	0	-2.04314	0	1.18631	0.790217	0.76141	0	1.57699	0	0.741462	-1.37486	1.4797	0	0	0.367266	0	0	0	1.69949	0	0	-1.43101
R p10p	-1.04242	1.95831	0	0	-0.68296	-0.0679773	1.96956	-1.21031	0	0	0	0	2.56451	0	-1.37416	0	0	-0.156971	0.761998	0	-0.88672	0	0	2.31476	0.908012	0	0	0	0.0393893	-0.111	0	0	0.00623671	0.642987	0	0	0	0	0.00323394	1.57164	-1.29193	1.82002	0.0611741	1.43928	-0.659001	0	0	0	0.330337
R p47r	0	0	0	0.921805	0	0	0.781942	-0.478072	0	0	0	0	0	0	0	0	0	0	0	0	-0.408588	0	0.539574	2.06219	0	0	2.2057	0	0.989235	3.27661	1.46666	0.141962	-0.417277	1.69035	0	1.66969	1.93216	0.908169	1.46012	0	3.21508	0	0.777934	0	0	0.121863	0.629601	0.500143	0.282604
R TGv	0	0	0	0.3045	0	0	0	0	0	0	0	0	0	0	0	0	0	0	2.43831	0	0	0	0	0	-2.12607	0	0	0	0	0	0	0	0	-0.68028	0	0	0	1.8053	0	0	0	0	0	0	0	-0.0889505	0	-0.306085	0.627534
R TE1m	0	0	0	-1.34492	0	0	0	0	0.372313	0	0.641489	0	0	0.119366	0	0	-0.721754	0	0	1.84894	3.17519	0	0	0	0	0	0.483525	0.534136	-0.797908	0.0235457	0	0	2.23637	1.3659	0	0	0.284252	0	0	0.73202	0.410939	1.28177	2.53543	0	0	0	-0.91228	0	0
R PI	0	0	2.51206	0	0	1.04468	0	-1.15957	0	0	0	0	0	0	0	0	0	-0.708723	0.890175	0	0	0.944532	0	0	0	0	0	0	-0.793197	0	0	0	0	0	1.3513	0	0	0	0	0	0	0	0	-1.65638	0	0	0	2.131	-0.399825
R a32pr	0	0	0	0	2.16591	0.00699513	0	0	0.770728	0	0	0	0	0.337659	0.731701	-0.0419621	-0.129181	0	0.909314	0.203333	-0.00565838	0	0	-1.13725	0	0.776103	-1.21642	0.001451	0.175036	-0.654194	-1.00545	0	0	0	0	0	0	0	0	-0.510851	0	0.0240752	0	0	0	1.88028	0	0	0
R p24	1.04065	0.609719	0	0	0	0.853227	-1.11453	0	0.856126	0	-0.715477	0.327234	0.460556	0	0	1.80324	-0.518858	0.513135	2.21659	-0.366525	1.55204	2.3169	0	0	0.901156	-1.22563	1.48589	0	0	0	-2.49192	0.879171	1.78444	0	0	0	0	0.293451	0	-0.202102	0.819451	0.667427	0.116273	0	0	0	0	0	0
L RSC	-0.233386	1.64624	0	0	0	0	2.02272	-1.90645	3.22673	-1.58042	-0.275183	-1.54403	0	0.760135	0	0	0	0	0	0	0.730107	-1.68149	0	0	0	0.393198	0	0	1.72118	0	-2.04105	-0.903415	0	0	0	-0.406006	0	0	0	0	0	0	0	0	0	0	0	0	-1.0617
L POS2	2.69077	5.32697	0	0	0.47407	1.93011	3.16887	-0.184615	-0.853234	0	0	0.360251	-2.04256	0	0	0	0	0	-1.65268	0	0	-0.888638	-1.50231	0	0	0.0653086	-0.110166	0	0.545193	-1.03555	0	0	0	0.373782	0	-1.50014	-1.17704	0	-0.534754	0.438137	0.118407	0	0	0	-0.815477	2.08877	0	0	2.09854
L PSL	0	0	1.85172	0	0	-0.00738122	0	0	-0.387306	0	0	0	-1.30165	0.258093	0	0	0	0	0	-2.08366	-1.687	0	0	0	0	0	0	-0.105076	0	0	2.48308	0.853919	0	0	1.71728	0	0	0	0	0	0	0	0	0	0	0	-2.35474	0	0
L SFL	0	0.141482	0	3.45176	0.125981	0	0	0	0	0	-0.219693	0	0	0	0	0	-1.33016	0	0	-0.0992633	-0.537668	0	0	0.335523	0	0	0.908671	0	0	0	0	0.951155	0	0	0	0	-1.72337	-2.90285	0	0	0	0	0	0	0	-1.0645	0	0	0
L PCV	0	0.0214973	-0.348684	0.742817	4.39677	0	0.838062	0.213456	-0.770416	0.736264	0	0.172253	1.48609	1.08811	0	-1.18315	0	0	0	0	0	0	0	0	0	0	0	0	0	0	0	-0.467456	0.420543	0	0	0	-0.567428	0	-1.45451	0	0	0	0	0	0	0	-0.917847	-2.14811	-0.292269
L STV	0	0	0	0	0	0	0	0	0	0	0	0	0	0	0	0	0	0	0	0	0	0	0	0	0	0	0	0	0	0	0	0	0	0	0	0	0	0	0	0	0	0	0	0	0	0	0	0	0
L 7m	0.973618	0.580117	0	0	-1.38772	0	1.57092	-1.5173	0	-1.67803	0	0	0	-0.74288	1.54358	0	0	0	0	0.661541	0	-0.730533	-0.119414	0	0	0.479091	0.99962	0	0	0	0	0	0	-0.434675	0	0	-0.140312	0.404909	0	0.0130165	0	0	1.44507	0	0	0	0	0	0
L POS1	0.308716	-1.22249	-0.195784	0.523287	0	0	-0.937144	2.23989	0	0.159461	1.43739	-2.3405	-0.416262	0	0	0	0	0	0	0	0.140894	0.880082	0.427969	0	2.02972	0	-0.0673603	0	0	-1.71468	1.87389	-0.156267	0	0	0	0	0	0	0	0	0	0	0	0	0	0	0	0	0
L 23d	-0.14459	-1.19747	0	1.7266	0.137509	0.142107	0	0	1.96455	0	0.724882	0.0559049	-0.407525	0.930026	0.256136	0	0	-0.690743	0	-0.124256	0	-0.87323	0	0	0	0	0	-0.0223034	0	0	-0.840095	0	0	0	0	-0.899162	-0.871719	-0.0064412	0	0	0	0	1.48874	-0.0222727	0	-0.853715	4.07284	0	0
L v23ab	-0.509462	0	-0.420037	0	0	0	-0.111916	-0.510974	-0.613974	0.731094	2.58063	-0.0698505	0	-0.0989608	0	0	0	0	0.620736	0	0	2.81707	-1.22882	0	0	0.788748	0	1.37598	0.957948	-0.429286	0	0	0	0	0	0	0	-0.609208	0	0.22532	0	0	0	0.140337	-0.911571	0	1.46194	0	0
L d23ab	-1.7031	0	0	0	0	0	-2.04589	0	0.670532	-0.490697	1.35285	0.132027	0	0.280965	0	0	-0.380013	0.508476	0	0	-0.337544	0	0.749528	0	0	0	2.10424	0	0	0	0	0	0	0	0	0.210168	0	0	0	0	0.969597	0.648277	0	0	0	0	-1.80455	0	-1.88428
L 31pv	-0.547564	2.18341	0	0	-2.92161	-1.27901	0.0277503	0	0.855932	-0.338609	-0.0354203	0.548876	1.5731	0	-2.00998	0	-1.47976	0	0.719542	0	-0.153977	0.802115	0	-1.12147	0	-0.63426	0	0	0	0	0	-1.68795	0	-0.00871704	0	-0.340587	0	0.139863	0	0	0.0390053	-2.55198	0.311875	-0.0605798	0	0	0	0	0
L 23c	0	0	1.43477	0	1.13175	1.99175	0	0	0	0	0	1.48674	2.22945	1.6476	0	1.94702	0.441883	0	0	0	0	0	0	0	2.10096	-2.01599	0.440419	0	0	0	0	-2.05688	0	0	0	0	0	0	-2.52076	0	0	0.175758	-1.635	0	2.09842	0	-0.951132	0	0
L p24pr	0	0	-0.908345	0.928317	0	1.91921	0	0	1.09877	0	0	0	2.19327	0.501139	0	-0.130909	0	0	0	-2.91011	3.29874	0	0	0	0	0	1.2115	0	0	0	0	0	0	0	0	0	0	0	-1.11196	2.86244	0.864867	0	0	0	0	0	0	0	0
L 33pr	0	0	0	0	0	0	0	0.974523	0	0	0	0	0	0.45408	1.99948	0	0	-0.747979	0	0	0	2.52721	0	1.647	0	0	-0.283343	0	0	0	-0.372769	0	0	0	0	0	0	0	0	-1.28436	0	0	0.160982	0	0	-3.3024	0	0	-2.26367
L a24pr	0	-0.660279	1.06063	0.827155	0	2.14929	-0.0428393	0	0	0	0	0	2.02865	1.42844	0	0.49451	0.497136	0	0	0	1.62112	0	0	0	0	0	-1.8138	0	0	0	0	0	-0.0920815	0	0	0.10604	1.4486	0	0	0	0	0.695178	0	0	0	0	0	0	0
L p32pr	-1.97875	0	0.861829	0	0	0	0	0.0570444	0	0	0	0	0	0	0	0.31833	-0.185657	0	-0.369276	1.3979	0	0	0	0	0.68499	0	0	0	0	0	0	0	-1.42408	0	0	0	0	0	0	-0.665434	0	0	0	0	-0.353065	-0.599519	0	0	0
L a24	0	-1.22038	0	0	0	0	0.762398	0	1.12941	-0.977984	0.00852605	0	0	0	0	0	0	1.54671	1.63222	-0.940035	0.33088	0.216044	0	0	0	-0.384259	1.70001	-0.195528	0.724346	0	0	0	0	0	-0.780742	0	0	0	0	0.91895	0	0	-0.284187	0	-1.06915	-0.216716	-0.110858	0	2.11897
L d32	0	0	0	0	-0.0838121	0	1.9679	0.817196	0	-1.19424	0	1.79086	0	0	0	0	-1.57869	-0.647603	1.81847	0	0	0	0	-0.621232	0	0.663758	0	-0.134862	0	0	-0.697071	0	0	0	-2.03155	0	0	1.05536	0	0	0.612925	0	-1.02647	1.42347	0	0	0	0	-1.50688
L 8BM	0	0.399397	-2.26862	0	-1.27977	0	0.10233	0	0	0	0	0.183794	-0.0723369	0	0	0.133411	0	-2.94595	1.63372	1.92964	0	0	0	-0.762095	0	0	0.25411	0	0	0.0406913	0	0	0	0.599258	1.59291	0	0.47288	-3.31515	0.106521	0	0.0119993	0	0	0	0	0	0	-1.78579	0
L p32	-0.300252	0	0	0	0	0	0	-0.208881	-1.14479	0.496137	0	0.120323	0	0	0	0	0	0.685791	0.830412	0	0.91407	0.209723	0	0.155472	-0.54127	0	0	0	0	0	-0.201783	1.92258	0	0	0	0	0	0	-1.75583	0	-1.27406	0.739996	0.260875	0	0	0	0.792812	0	-0.47802
L 10r	0	-0.130685	0	0	0	0	-0.814478	1.28058	-1.73056	0.255809	0.256314	0.121303	-1.38515	0	0	0	0	1.16379	0	-0.0410008	0	-0.100151	0.980812	0	0	-0.058099	0	-0.341828	-0.929065	0	0.508087	0	-0.62344	0	0	0	0	0	-1.64655	0	0	0	0.279413	-0.45797	0	0.00588049	0	0.245943	1.13944
L 47m	0	-1.74397	0	0	0	0	0	0.135369	0	0	0	0	0	0	0	0	0	0	0.177516	1.80683	0	0	1.4742	-1.48726	0	0	0	0	0	0	0	0	0	-3.16495	0	0	3.15625	0	0	-1.79456	0	0	0	0	0	0	0	0	-1.27533
L 8Av	0	0.822677	0	1.10892	0	0	0	0	0	0	0	0	-0.54247	1.08386	0	1.57806	0	0.322628	0	-1.73172	0	0	0	2.38649	0	1.41946	2.63022	0	0	2.26715	0	0	1.1613	0	0	-1.04834	-1.24316	0	0	0	0	0	0	0	0	0	1.05702	0	2.05206
L 8Ad	1.73833	0	0	0	0	0	0.700492	0.275773	0	0.546555	0.316923	0	0	0	0	0.278291	0	0	0	0	0	0	1.00896	0.261656	1.99565	-0.662256	0	2.75397	0	0.87331	0	0	0	1.46615	0	0	0.442059	0	-0.670973	0	0	0	-2.58382	0.60394	0	0	0	1.27557	0
L 9m	-1.65011	0.95935	0	0.0731827	1.27125	0	0	0	0	-0.641981	0	0.441746	0	0	0	0	0	1.8591	2.07132	0	0	0	0	0	0	0.892708	0.261258	1.63442	-0.545378	0.120611	-0.0110054	-0.257679	-0.327204	0	0	-1.36591	0.473224	0	1.85691	0	0	0	-0.854745	-1.18356	0	0.564652	0	0	0
L 8BL	0	-0.546108	0	1.96561	0	-2.17152	0	1.85455	0	0	1.16538	0	0	0	0	0	0	0	0	0	0	0	0	0.739006	0.104303	1.17933	3.47916	0.445591	0	0	0	0	0	0	0	0	0	0	-0.000852282	0	0	0	0	0	1.10062	0	0	0	0
L 9p	0	2.2582	0	0.315183	0	-0.731985	0	0	0	0	0	0	0	0.312916	0	1.04258	0	0	0	0.748622	0.944808	0	0	1.74662	1.49976	-1.1283	0.423808	2.37785	0	0	0	0	0	0	0	-1.06754	0	0	0	3.58366	-0.722885	2.4049	-0.402859	0	0	0.178958	-1.80738	0	-0.3707
L 10d	-1.06204	0.582908	0	0	-2.68655	0	0	0	0	0	0	0.148715	0	0	0	0	0	2.16953	0	0.582291	-0.400661	2.7915	0.348569	0	0	-0.397317	0	-0.277668	-0.714174	-0.35693	0	0.814503	2.0733	0	-0.0960359	0	1.40656	0	0	0	0	0	-1.23755	0.459509	0.908805	-0.0148177	0	0	0.925279
L 8C	0	0	0	0	0	0	0	0	0	-1.07365	0	0	0	0	0	0	0	-1.79413	0	0.144198	0.144521	0	-0.895699	0.940758	-1.13061	0	2.07412	0.97083	0	4.07968	0	0	0	0	0	0.19888	0	0	0.791388	0	-0.89904	0	0	-3.37446	1.25769	0	0	0	-2.07037
L 44	0	0	0	0	-0.360673	0.547917	0	1.45969	0	0	-1.49932	0	0	0	0	0	0	0	-0.13857	0	0	-1.84524	0	0	-0.24825	0.246003	-0.230062	0	-0.21715	0	0.512078	0.377609	-0.737378	0	0	0	-0.124738	0	0	0	0	0	1.02995	0	-1.71335	0	0	0	0
L 45	0	0.580618	-0.151031	0.913413	0	0	-0.746288	0.266596	0	0	0	0	0	0	0	0	0	0	0	0	0	0	0	0	-0.480877	0.980738	-0.0051408	0	0	0	-0.541295	1.13713	0.219228	0	0	0	0	-1.34503	-1.28725	0	0	0	0	0	0	0	0	0	0
L 47l	0	0.90028	0	2.58086	0	0	0	-0.905052	-0.325901	0	0	0	0.730393	0	0	0	0	0	0	0	0	0	0	0.347336	-0.380856	0.904075	-0.771507	0	0	0	0.737646	0.866425	1.85359	0.85046	0	0.758763	0	-1.0603	-0.124278	0.609121	0.668926	0	1.3886	-0.163605	-1.54072	0	0	0	-0.806708
L a47r	-1.5356	-2.25463	0	0	0	0	0	-0.616523	0	-0.315393	-0.910252	0	0	-0.488382	-0.886658	0	0	0	0	0	0	0	0.253206	0	0	0	0	0	1.38735	0	0	-1.55873	0.487334	0.532986	0	0	0	0	0	0	0	0	0	0.602613	-0.553649	1.46274	0.453105	0	-1.03586
L IFJa	0	-0.0335423	0	0	0	0	0	-0.125926	0	0	0	0	0	1.81745	0	-1.53517	0.337697	0	0.692542	0	0	1.0086	0	-0.307401	-2.96909	0	-0.872749	0	0	0	0	0	0.329353	0.272465	1.2617	0	-0.806874	0	0	0	0	0	-0.636592	0	0	0	0	0	0
L IFJp	0	0	-1.73591	0	0	0	0	-3.24224	0	0	0	0	0	0.65414	0	0	0	0	0.351755	0	0	1.59372	-0.632903	0	0	-1.19901	0	0	0	-1.27479	1.83876	0	0	0	-0.15476	0.798543	0	1.62168	0	0.159029	0	0	0	0	0	0	0	1.10417	0
L IFSp	-1.51076	0	0	0.744911	0	0	0	0	0	0	0	0	2.16875	0	0	1.05015	-0.330393	0	0	0.395668	0	0	-1.32366	0	0	0.648497	-1.07976	0	0.603077	0.0278234	0	2.36718	0	0	3.48659	-0.299922	3.11488	1.19208	0.735925	0	0	0	0	0.806454	0	0	0	0.292519	0
L IFSa	0	-1.84409	0	0	0	0	-0.233883	0	0	0.194682	0	-2.07724	0	0	0.273919	0	0	-0.413976	0	0	0	0	-1.22609	0	-1.71759	0	0	0	0	0	-0.992523	0	-1.12687	-1.84019	0.177153	2.49413	-0.529775	1.66731	0	0	-2.95691	0	0	0	0.626454	0	0	0.124132	0
L p9-46v	0.803469	0	-0.838748	0	0	0.14555	0	0	-1.44603	0	0	0	0	-2.44213	0	0	2.2158	0	0	-1.11098	0	0	-2.84064	0.778056	0	0	0	0	0	-0.0525968	0	0	0	-0.804649	0	0	0	-0.841093	1.97011	-0.79067	0	0	0	0.598688	0	0	0	0	-0.998986
L 46	-2.07053	0	0.710487	0	0	0	0	-0.851998	0	-0.766316	0	0	-0.770364	-0.226246	-0.93702	-0.292542	0	0	0	0	0	0	0	0	0	1.37212	0	2.02765	0	0	0.00357679	0	-0.289011	0	0	0	0	-0.140835	0.205109	1.64773	0	-0.906224	-0.287057	0	0	0	0	1.86544	0
L a9-46v	0	0	0	0	0	0	0	0	0	0	0	0	0	0.0776662	0	0.0707844	0	0	0	0	0	0	0	0	0	-0.983259	0	0	0	0	0	0.756024	0	-1.07433	0	0	0	0.597814	-0.238494	-0.37878	1.41637	0.470942	-0.754097	0	-1.22749	-0.783289	-1.81144	0	2.35466
L 9-46d	0	0	1.0532	0	0.607965	0	-1.9434	0	0	0	-1.13989	0	-0.404393	0	0	0.729122	1.56452	0	0	0	0	0	0	-1.75161	0.884109	-2.53729	0	-0.247575	0	0	0	0	0	0	0	0	1.47213	0	0.719245	1.56071	0.996216	2.20453	0.391134	0.304728	-0.703095	-0.240614	1.01	0	-1.04301
L 9a	0	0	0	0	0	0	-0.417143	-1.43039	0	0	0	0	0	1.2952	0	0	0	0	0.289634	0	0	0	-0.0969058	0	0	-0.883909	-0.891227	1.07176	0.888893	1.33741	0	-0.395499	0.929884	0	0	0	0	1.3103	0.381448	0	-0.170409	0.435697	-0.911703	0	0	0	0	1.32815	0
L 10v	0	0.54112	0	0	0	0	0.479767	0	0	-1.50419	0.933505	0	0	0	0	0	-1.94377	0.157112	0	0	1.09891	0	0	0	0	0.102161	0.342376	0.000558553	1.05049	-0.75265	1.45548	0	0.642617	0	0	0	0	-1.68396	0	0.0152284	0	0	0	2.67902	0.139304	-1.56109	-0.537186	0	0.700838
L a10p	0	3.02991	0	0	0	0.144356	0	-1.24803	-1.13473	0	1.17629	0	0	0	0	0	0	0	0	0.363522	0	0	0	0	0.827225	0	0	0	-0.655878	0	0	0	-0.666082	-0.290568	0	0	0	0	-0.300895	1.57813	0	0.805678	0	0	1.98488	0	0	0	0
L 10pp	0	0.160543	0	0	0	1.09579	0	0.753195	0	0	0	0	0	1.99067	0	0	0.295194	0	0.874155	0	0	0	0	0	-0.279406	0	0.136432	0	0.081373	1.08712	0	0	-1.8213	0.134529	0	0	0	0	-1.23722	0	0	0	0	0.133327	0.12662	-0.100672	1.0464	0	0
L 11l	0	0	-0.268918	0	0	-0.144522	-0.0479113	0	0	0	0	0	0	0	0	0.488813	-2.92776	0	0	-0.487693	2.47969	0	0	0	0.907373	-0.745788	2.024	0	1.80929	0	0	0	0.259848	0.763516	0	1.57222	0	2.16411	0	-0.226022	0.39842	0	-0.171	0	0	-0.934182	1.02234	1.06541	0.0530899
L 13l	0.0901181	0	0	0	0	0	-1.47451	0	0	0	0	0	0.35684	0	0	1.13555	0	0	0	0	0.543137	-1.54092	1.99499	0	0	0	-0.353988	0	-0.30496	0	0	0	0	0	0	-1.33269	0	1.49649	0	0	0	0.393013	0	0	0.34469	-0.356908	-1.11897	3.12868	0.0307198
L OFC	0	0	0	0	0	0	1.18465	0	0	-1.65768	0	0	-0.497346	0.428009	0	0	-0.937206	0	0	0	0	-1.196	0	-2.03138	0	-0.997058	0	0	0	0	1.60099	0	0	-0.500447	0	0	0	0	0	0	0	0	0	0.704277	1.52567	-0.480385	-1.12543	2.10618	3.93417
L 47s	0.446296	0.125399	0	0	0	0	0	0.979998	0	0	0	0	-0.497698	0.981681	-1.58055	0	-1.81588	0	2.35006	1.01567	0	0	-0.268859	0	0	1.35221	-1.91272	0	0	0	0	0.911134	0.33186	0	-1.905	0.859855	0.164378	0	0	0	-1.381	-0.450324	0	0.680349	0	0.152423	0.890235	0.149147	0.219526
L i6-8	0.500446	-1.216	0	0	0	0	0	0	3.11546	0	0	-0.594894	0	0.587438	0	0	0	0	0	0	1.85163	0	0	1.17554	3.50341	0.823403	0.147217	0	0	0	-0.100912	-1.45876	0	0	-0.178546	0	0	-0.390854	-0.63553	1.60297	0	0	0	-0.00986617	-0.69131	0	0	0	0
L s6-8	0	0	0	-0.802184	0	0	0	0	0	-0.61019	0.996979	0	0	0	0	0	0	0	0	1.38238	0	0	0	-0.349625	2.05144	0.106506	1.79996	0	0	0	0	0	-2.46254	0	0	0	0	-2.04274	0	-0.245154	0	0	0	0	0.0793779	0	-0.172839	-1.71808	0
L 52	0	0	0	0	0	0	0	0	2.3266	0	0	0	0.724237	0.628862	0	0	0.701589	0	0	1.34154	0	1.89795	0	0	1.05613	0	0	0	0	0	0	0	0	0	0	0	0	0.710019	0	0	0	0.836673	0	0.578529	0	0	0	1.93374	0
L PoI2	1.75963	0	0.0473784	0	0	0	0	0	0	0	0	0.574871	0	0	1.27843	0.569764	0	0	0	0	0	0	0	0	0	0	3.47035	0	0	0	0	0	0	0	0	-0.285116	0	0	0	0	0	0	0	0	0	0	0	0	0
L FOP4	0	0	0.78738	-0.0309503	-0.500062	0	0	0	1.04559	0	0	0	1.56609	0	0	-0.617996	1.44121	0	-0.403479	0.999564	0	0	0.049838	0	-0.618059	-0.786713	0	0	0	0	-0.124604	0	0	0	-1.20791	0	0	0	0	-1.32809	0.68078	-0.0719009	1.34	0	0	0	0	0	0
L MI	0	0	0	0.527518	0	0	0.465815	0.987611	0.353499	0	0	0	1.49707	2.24007	0	0	-0.563329	0	0	1.36249	0	0	0	0.294942	0	0.474916	0	0	0	0	0	1.02836	0	0	0	0	0	1.33138	0	0.0721866	0	0	0	0	-0.873652	0	0	0	-1.72658
L Pir	0	0	0	0	0	0.54639	-0.0939909	0	0	0	1.1415	0	0	0	0	0	0	2.11305	0	0	0	0	-1.01277	-1.2741	0	0	0	0	0	0	-2.09744	0	0.813352	0	0	0	0.642807	0	0	0	0	0	0	0	0	0	-1.48316	0	0
L AVI	0	0	0	0	0	0	0	0	0	0	0	-1.62587	-1.35979	0	1.55241	-0.617888	0	0	0	0.129574	1.98656	0	0	0.402795	0	0	0	0	2.17961	0	-1.0178	0.274225	0	0	0	0	0.765749	0	0	0	0	0	0	0	0	0	1.90948	0	0
L AAIC	1.1144	0	0.846547	0	0	0.776472	0	0	0	0	0	0	0	0	0	0	0	1.62126	0.885443	0	0.817887	0	0	0	0	0	1.05362	0	0	0	0	0	0	0	0	0	0	0	-0.13783	-1.3895	0	0	0	-2.00087	0	0	0	0	0
L FOP3	-0.103231	0	0	0	0	-0.0909383	0	-0.726459	2.71562	-0.373819	0.00323169	0	0.572977	0	0	0	2.47076	0	0	0	-1.82161	0	0	0	-0.999948	0	0	0	0	0	0	0	0	0	0.433101	0	0	0	-0.349351	1.14603	0	0	0	0	-0.837064	0	-1.19373	0	0
L FOP2	0	0	0	-0.700969	0	0	0	0	0	0	0	0	1.74734	0	0	0	0	1.3964	1.92752	0	0	0	0	0.653089	0	0.653024	0	1.28712	2.03166	0	0	0	0	0	0	0	0	0	-1.56504	-0.56423	0	0	0	0	0	0	0	0	0
L PFt	0	0	0	0	0.381555	0	0	0	-2.02201	0	0	0	2.50488	-0.350981	0	-2.64076	2.40774	0	0	0	0	-0.190289	0	0	0	0	2.78493	-2.04123	-0.530638	0.85726	-0.438013	0	0	0	-2.58259	0	0	-0.19292	1.87566	0	0	0	0	0	0	0	0	0	-0.469906
L EC	2.01841	0	0	-0.258119	0	0	0	0	0	1.84832	-0.100852	0	0	0	0	1.86455	0	0	0	0	0	0	0	0	0	0	0	0	0	0	-1.90017	0	0	-2.19316	0	0.59695	0	0	1.73892	0	0	0	0	0	0	0	0	0	0
L PreS	0	0	1.04464	0	0	0	0	0.0168324	0	0	0	0	0	2.30338	0	0	0	0	0.838855	0	0	0	0	0	0.800549	0.340215	0	0	0	0	0	0	0	0	0	-1.71495	-0.494696	0	0	0	0	0	0	-1.73112	1.60459	0	-1.03167	0	0
L H	0	0.766754	0	-0.220691	0	0	0	0	0	0	0	0	-1.06031	0.435322	0.57062	0	0	0	0	0	0	0	0	0	0	0	-3.09598	0	0	0	0	0	0	0	-1.33379	1.39067	0	0	0	0	0	0	0	0	0.264203	0	-0.218264	0	0
L ProS	-1.13209	0	0	-1.07052	-0.643822	0	0	-0.16665	0	-3.72873	0	-1.50368	1.17296	0	0	1.13111	0	0	0	0	0	0	0	0	0	0	0	-1.86704	0	0.306913	0	0	0	0.899398	0	0.505913	-0.252621	-1.15438	-1.13042	0	0	0	0	0	0.349446	0	0	0	0
L PeEc	0	-1.21768	1.48148	0	0	0.534332	0	0	-0.79599	0	0	0	0	0	0	0	0	0	0	0	0	2.61857	0	0	0	0	1.14193	0	0	0.0136617	0	0	0.23952	0	0	0	0	0	0.89459	1.01195	0	0	0	0	0	0.547116	0	0	-0.148786
L PHA1	0	0	-1.70039	0	0	0	0	-0.787207	0	0	-0.756173	0	0	0	0	0	0	0.725732	0	0	0.0900324	0	0	0	0	0	0	0.559	0	0	0	0	0	0	0	0	0	0	1.11565	0	0	0	1.03549	0	0	0	0	0	0
L PHA3	0	0	-0.571003	0	0	0	0	0.149718	0	0	0	0	-0.550759	0.929389	0	0	0	0	0	-1.50232	-0.20225	0	-0.0680348	0	0	-0.299871	0	0	0	0	0	0	-0.850433	0	0	0	0	-0.540138	0	0	0	0	0	0	0	0	-1.13225	0	0
L TGd	0	0	0	0	0	0	0	-0.468494	0	0.24451	0	0	0	0	0	0	-1.32831	1.3062	0	0	0	0.707057	0	0	0	0	1.53808	0	-0.401118	0	0	1.50057	-2.03752	0	-1.28654	0	-2.93417	0	0	0	0	0	0	0.284427	0	2.12059	0	0	1.54208
L TE1a	1.64974	-2.82099	0	0	0	0	0	0.26997	0	0	0	0	0	0	0	0	-0.98591	0	-0.183303	0	0	0	0	0	0	-0.679626	2.62975	0	0	0	0	1.4642	0.747062	0	0.407506	0	0	0	0	-1.39476	-0.755855	0	0	0	0	0	0	0	0
L TE1p	0	-3.18802	0	-0.878116	-0.464967	-0.532002	0	0	0	0	0	0	0	0	0	-0.798839	0	0	0	0	0	0	-1.03274	0	0	-0.260903	1.81488	-3.17725	0	0	0	0	0	0	0	0	-1.92837	3.51662	0.249732	0	0	0	0	0	0	-0.125102	0	0	0
L TE2a	0	0	0	-1.61015	0	0	-2.97607	0	0	0	-1.70016	0.983249	0	0	0	0	-3.8516	-0.96408	0.897737	-0.659204	0	0	0	0	0	-1.10934	0	0	0.295988	-0.69118	0	0.83025	3.22702	-0.128372	0	0	0.385086	0	0	0	0	0	0	0	1.73628	0	0.512931	0	-1.87819
L TF	0	0	0	0	0	0.0984997	-1.89709	0	-1.79117	0	0	0	0	0	0	0	0	-0.363901	-3.11946	0	0	0.823917	0	0	0	0	-0.766084	0	0	0	0	0	0	0	1.60882	0	0	0	0	-0.819683	0	0	0	-0.0955622	0	0	0	-0.101557	-0.468453
L TE2p	0	0	0	0	0	0	0	0	0	0	0	0	0	0	0	0.833263	0	0	0	0	0.020058	0	0	0	0	0	0	0	0	0	0	0	0	0	0	0	0	0.502722	0	0	0	0	1.83831	0	0	0	0	0	0
L PHT	0	0	0	0	0	0	0	0	0	0	0	0	0	0	0	0	0	0	0	0	0	0	0	0	0	0	0	0	0	0	0	0	0	0	0	0	0	0	0	0	0	0	0	0	0	0	0	0	0
L TPOJ1	0	-0.685526	0	1.51104	0	0.159402	0	0	1.054	-1.10228	0	0	0	0	0	-1.2628	0	0	1.46722	0	0	0	0	0	-0.462081	1.2677	0	0	0	0	0	0	0	-1.73124	0	0	0	0	0	0	0	0	0	0	0	0	0	0.410028	-0.708957
L TPOJ2	0	-1.08552	1.62151	-0.149692	0	2.05105	0	0	0	0	1.08234	0	0.469833	0	-1.12184	0	0	-0.346588	-1.69066	0	-1.56231	-0.260476	0	0	0	0	0	0	0	0	1.95873	0.588831	0	0	1.7146	0	0.765084	0	0	0	0	0	0	0	0	2.6075	-0.886022	0	0
L TPOJ3	0	0	-0.795321	0	0.575243	0.68049	1.45893	0	-0.748647	0.519986	0	-1.5618	0	-0.526357	0	0	0	0	0	0	0	0	0	0	0	1.03641	0	0	0	0	0	0	0	0	0	0	0.95223	-0.805044	0	0	0	0	-4.10703	0	0	0	0	0	0
L DVT	0.493889	0.423649	1.03844	0	0.657807	1.78554	0.512809	1.60826	0	0	-0.00282298	0	0.53642	0	0	0.875614	1.79642	0	0	0	0	-0.474925	0	0	0	0	0	0	0	0	0	0.90119	-0.842451	0	0	0	-0.891674	0	2.24528	0	0	0	0	0	0.348476	0	0.72963	0	0
L PGp	-0.427851	3.50868	0	0	0.52273	0	0	1.73884	0	0	0	0	1.00401	0	0	0	-1.38917	0	0	-0.741088	-1.07484	2.02435	0.381878	0	0	0	0	0	-1.48447	0.251281	0	0	0	0	3.40577	0.0706219	0	0.792325	0	-2.61164	-0.91489	0	0	0	-1.36203	0	0	0	0
L IP2	0	-0.204589	1.26817	0	0	0	0	-1.07686	0	-0.831806	0	-0.449153	-1.28699	0	0	0	0	0	0	0	0.780676	0	0	0	0	0	0	0	-0.386091	0	0	0	-0.992054	0	0	0	0	-0.857495	-0.229346	0	0	0	0	0	-1.37241	0	-0.273107	0	-1.19826
L IP1	0	0.834403	0	0	0	-0.56821	0	0	-1.6068	0	0	0	0	0	0	0	0	0	0.841247	1.80264	-0.410411	-1.11857	0	0.200153	0	-1.42057	-2.28616	-0.208464	-0.467594	0	0	-0.0249066	-2.15334	0	0	0	0	0	0.586642	0	0	-0.464493	-1.12271	0	0	1.17771	0	-0.316261	0
L IP0	-1.09744	0	0	0	-1.44507	-0.299316	0	0	-0.906612	0	0	0	0	0	-0.535362	0	0	0	-0.553749	0	-0.707344	0	0	2.52192	1.70289	0	0.0437303	-0.748061	-0.938857	0	-0.708858	0	0	0	0	-1.00876	-2.32732	0	0	2.20113	0.665509	-1.32937	0	0	0	-1.32631	0	0	0
L PFop	0	0	1.17202	0	-0.397083	0	0	0	0	0	-0.675658	0	0	1.69708	0	0	0	0	0	0	0	0.389288	0	0	0	0	0.583706	0.675646	0	0	0	0	0	0	2.08704	0	0	0	-1.0364	-1.13753	0	0	-0.110455	-0.372664	0	0	0	0	0
L PF	0.180308	0	0.00608563	0.411213	0.539762	-0.153295	0	0	0	0	0	0	1.65448	1.48911	0	-0.400911	0.688874	0	0	0	-1.62788	0	0	0	0	-0.436823	0	-1.28951	0	0	1.76053	1.21218	1.3751	0	0	-2.69031	0	-1.61201	-1.60777	-0.950782	0	0	0	0	0	0	0	1.19984	0
L PFm	0	0	0	0	0	0	0	0	0	0	0	0	0	0	0	0	0	0	0	0	0	0	0	0	0	0	0	0	0	0	0	0	0	0	0	0	0	0	0	0	0	0	0	0	0	0	0	0	0
L PGi	0	0	0	0	-1.55498	1.04164	2.9759	-1.29719	0	1.90218	0	0.297096	0	0.602273	0	-0.939768	0	0	0	0	0	0	0	0	0	0	0.560563	0	0	0.306085	0	0	-1.26568	-0.945134	0	0	0	0	1.82372	0	1.50411	0	0.200496	0.341814	-1.73532	0.517688	0	0	0
L PGs	0	0	-0.655249	-1.20409	0	1.27707	-0.904965	0.227863	0	-1.35362	0.583624	0.559126	0	-0.101948	0	0	0	0	0	0	0	0	-0.229886	1.423	-0.220474	0	0	0	0	2.07675	0.40568	-1.0341	0	0	-0.482073	-2.87278	0	0	-0.182169	0.196703	1.60926	-2.11648	0	0	0	0	-0.94876	0	0
L PHA2	0	0	0	0	1.38259	-3.19869	0	-0.261662	0	0	0	0.034336	-0.681633	0	0.167504	0	0	0	0	-2.00284	0	1.87954	0	0	0	-0.797495	0	0	1.53146	-0.914886	0	0	0	0	0	0	0	0	0	0	0	-2.49543	0	0	0	0	0	0	0
L 31pd	0	1.92478	-1.64304	0	-0.70413	0.70353	-0.558979	0	0	-0.596724	0	-0.917987	0	0	1.76679	0	0	1.38702	0	0	0	0	0	0	0	0	0	0.0156288	-0.344064	0	0	0	-0.609918	1.18179	0	0	0	-1.17061	-1.10777	-1.08383	0	0	0	0.400777	-2.44566	0	0	0	0
L 31a	0.459327	-0.596912	0	0	0.294908	0	0	-0.0240743	0.807079	-0.216498	0	0	0.301342	0	0	0	-1.16997	0	-0.354394	1.43476	1.72759	-1.28199	0	0	0.678656	0	0	0	0	0	0	0	0	0	0	0	-0.665421	0	0	0	0	0	0	-1.79679	0	0	0	0	0
L 25	0	2.06067	0	0	0	0	0	0	0	-1.48691	-0.137581	0	0	0	0	0.0197779	0	1.00156	0	0	0	0.444025	0	0	0	-2.21267	0	-1.37906	0	0	0	0	0	0	0.308087	0	0	0	1.24427	0	0	0	0	0	0	-1.97374	-1.67717	0	-1.10263
L s32	0	-1.5369	0	0	0	0	0	-1.13941	-1.97792	0.837903	1.64115	0	0	0	-0.417904	0	0	-0.882192	-1.05207	0.532183	0	0	0	0	0	0.83974	-0.969812	0	1.58138	-1.0202	2.20063	0	0	0	0	-0.521614	0	2.22341	-0.320314	-2.50544	0	0	0	1.45402	0	0	0	0.464092	0
L pOFC	0	0	0	0	-0.315156	0	0	0	0	0	0	0	0	0.691618	0	0	-1.09743	0.690031	-1.36107	0	0	0	0	0	0	0	0	-0.0871479	0	0.378069	0	0	1.25366	0	0	0	0	0.599667	0	0.643115	-1.74664	0	0	0	0	0	-0.24255	0.179176	0.576385
L PoI1	0	0	-0.959598	-0.197685	0	0	0	0	0	0	0	0	0	-1.35795	-1.33093	1.73349	0	2.48894	0	0	0	0	0	0	0	0	0	-0.648717	0	0.745369	0	-0.539172	0	1.18725	0	0	0	1.37101	-2.18196	0	0	0	0	0	0	-1.06416	0	0	-0.920561
L Ig	0	0	0	1.54383	0	1.75341	0	0	0	0	0	0	0	0	0	0	0	0	-0.658734	0	0	0	0	0	-0.746173	-1.10496	0	0	0	0	0.290203	0	0	0	0	0	0	0	0	0	0	0	0	0	0	0	1.76359	0	1.91996
L FOP5	0	0	0.844867	0	0	-0.216672	0	0.088163	0	-1.77126	0	0.718624	0	0	0.494938	0	1.60438	0	-0.0483858	0.305437	0	0	2.65214	1.82189	0	0	0	0	0	0	1.57722	1.5531	0	0	0	0	0.28377	0	0	1.6334	0	1.24456	-0.226426	0	0	0	0	0	0
L p10p	0	0	-0.769126	0	4.05922	0	0	0	0	0	0	0	0	0	0	0.536926	0	0	-1.01772	0	0.929967	-0.819599	0	0	0	-0.883168	0	0	-3.0625	0	0	0	0	0	0	0	0	0	0	1.24462	2.12309	0.561055	-0.396749	-1.31018	0.820295	0	0	0	0
L p47r	0	0	0	-1.84996	0	0	0	0	0	-1.39197	0	0	0	0	0	-0.473728	0	0	0.889613	0	0	0	0	0	0.139086	0	0	0	0	0	0	0	0.0883136	0.0391265	0	0.555446	0.606935	2.82601	0	0	0	1.37117	0	0	0	0	0.832026	0.105371	0
L TGv	0	0.631243	0	0	-0.177943	0	1.85367	0	0	-0.501027	0	0	-1.80397	0	0	-0.16761	-2.22843	0	0	0	0	1.01317	0	0	0	0	0	0	0	0	0	0	0	0	0	0	0	0	0	0	0	0	0	0	0	0	1.80396	0	-0.447984
L TE1m	0	-2.5086	-2.31639	0	0.115155	0	0	0	0	0	0	0	0	0	0	-2.20365	-0.781752	0	0.965824	0	0	0	0	0	1.46444	0	0.028792	0	0	0	0	0	0.258384	1.49327	0	0	0	0.701867	0	-0.490646	0	0	0	0	1.80268	-0.651432	0.279023	0	0
L PI	2.07411	0.39335	0	0.716301	0	0	0	-0.824516	-1.86724	0	-0.513298	0	0	0	0	0	0	0	-1.49033	0	0	0	-0.213589	0	0.830968	0.957811	0	0	0	0	0	0	-1.81007	0	0	0	0	0.464437	0	0	0	0	0	0	0	0	0	0	0
L a32pr	0	0	-1.73932	0	0	0	0	0	0	0	0	0	0	0	0	2.03935	0	0	-0.0797164	0.103406	0.140807	0	0.368418	0	0	0	0	2.82856	0	0	0.932654	0	0	-2.44363	0	0	0	0	-0.262929	0	0	0.25945	0	0	0.974096	0	0	1.43716	0
L p24	0	0	0	0	0	0	0	0	0.593119	0	0	0	0	-0.0991691	0	1.94538	2.2094	0.314634	-0.0839222	1.83468	0	0	0	0	0	1.32233	0	0	0	0	0	-0.556841	0	-0.637302	0	0	0	-1.33759	-1.24154	0	0	-0.455253	-0.998214	0	0	0	0.495576	0	0
L Thalamus – Cingulo-Opercular	0	0	0	0	0	0	0	-1.49358	0	0	0	0	0	0	0	0	0	0	0	0	-1.92602	0	0	0	0	0	0	2.31024	0	0	0	0	0	0	0	2.36353	0	0	0	0	0.0156019	0	0	0	0	0	0	-0.0189461	0
L Thalamus – Dorsal Attention	0	0	0	0	0	1.38826	0	0	0	0	0	0	2.13485	0.659296	1.83103	0	0	0	-1.59788	0	0	0	0	0	0	0	0	0	0	0	0	0	0	0	0	0	0	0.965265	-1.27825	0	0	0	0.548403	0	1.50425	0	1.24955	-1.26232	0
L Thalamus – Frontoparietal	-0.0608933	0	1.84699	0.599843	-2.98985	-2.28957	0	0.653465	0	0	0	0	0	0.451505	0	0	0	0	0	0.749306	0	0	0	0	1.70151	0	0	0.598704	0	0	0	0	-2.69494	0	1.04477	-0.410097	0	0	0.871553	0	0	-1.58503	0	0	0	0	0	0	0
L Caudate – Cingulo-Opercular	0	0	-0.0463622	0	0	0.170542	0	0	0	0	0	0	-1.6201	0	0	0	0	0	0	0	0	1.15168	0	0	0	0	-0.161702	-2.26013	0	0	0.556996	0	-0.178228	0	0	-1.30461	0	0	0	0.134533	0	0.500416	-0.45489	0	-1.02223	0	0	0	-0.334497
L Caudate – Frontoparietal	-0.113955	0	0	0	0	0	0	0	0	0.598843	0	0	0	0	0	0	0	1.5056	0	-0.315762	0	0	0	0	0.638021	0	0	1.15194	0	0	-0.39419	0	0	0	-0.553651	0.584367	0.704623	0.966459	1.6589	-0.118107	1.30036	-0.601065	0.266429	0	-0.82812	0	0	0	0
L Putamen – Cingulo-Opercular	0	0	-0.140805	0	-1.79313	0	0	0	0	0	0	0	0	0	0	0	1.31197	0	0	0	0	0.00472989	0	0.21018	0	0	0	0	-0.00148026	0	0	0	0	-2.4774	0	1.91085	0	0	0	0	-1.79146	-2.43185	-0.500067	1.27374	0.962932	-0.210772	0	0	0
L Pallidum – Cingulo-Opercular	0	0	0	0	0	0.775882	0	0	0	0	0	0	0	0	-0.907242	0.111572	0.746421	0	0	-0.871708	0.792587	0	0	0	0	0	0	0	0	0	-1.7549	0	0	0	0	-1.38645	0	0	0	0	-2.33827	0	0	0	0	0	0.680966	0	0
L Hippocampus – Default	2.101	0	-1.18929	1.33088	0	-2.49895	0	1.28545	0	0	0	0	-0.800857	0	0	0	0	0	-0.208621	0	0	0	-0.596099	0	0	0	0	0.489586	0	0	0	0	0	0	0	0	0	0	0	0	0	0	0	0	0	0	0	0	0
L Amygdala – Language	0	1.84644	0	0	0	0.120977	0	0	0	0	0	0	0	0	0	0	0	0	0	0	0	1.41202	0	0	0	1.79085	0	0	-1.27068	0	0	0	0	0	0	0	0	0	0	-1.23645	0	0	0	0	-2.18207	0.366417	0	0	0
L Amygdala – Posterior Multimodal	-0.0248359	0	0	0	1.86437	0	0	0	0	0	-0.251341	1.31623	0	0.496643	0	0	0	0	-0.219011	0	0	0	0	0	0	0	0	-0.331733	0	0	0	0	0	0	0	-1.59758	0	0	0	0	0	0	0	0	1.21462	0	0	0	0
R Thalamus – Cingulo-Opercular	0	1.74551	0	-0.156788	0	0.885607	0	0	0	0	0.837996	0	0	0.238897	0.750902	0	1.15316	0	0	0	0	0	0	0	0	0	-0.786691	0	0	0	2.1194	0	0	0	0	0	0	0	0	0	0	0	0	0	0	-0.0216926	2.4853	0	0.0589439
R Thalamus – Dorsal Attention	1.48742	0	0	0	0	0	0	0	0	0	0	0	0	0	0	0	0	0	0	0	-0.855112	0	0	0	0	0	0	0	-0.137727	0	0	0	0	0	0	0	0	0	0	0	1.5204	0.904442	0	0.800487	0	0	0	1.81129	0
R Thalamus – Frontoparietal	0	0	0	1.42278	0	1.05051	2.44842	0	1.76493	-0.148868	0	0	1.47595	0.49708	0	0.878305	0.447462	0	1.95377	0	0.818021	0.677451	0	0	0	2.96246	0.12148	0	0.169128	0.724275	-0.283679	0	0	-0.114836	0	0	1.9316	0.128845	1.66327	-1.49412	0	2.74373	-1.85875	0	0	0	0	0	0
R Caudate – Cingulo-Opercular	0	-0.957501	0.520058	0	0.679954	0	0.738442	0	0	0	-0.604394	0	0	0	1.54379	0.381564	0	-0.233633	2.46883	2.64885	0	0	0	0	0.153844	-0.677026	-1.20736	0	0	0	0	0	0	0	0	0	0	0	-0.102533	-0.00898227	0	0	0	0	0	0	0	0	0
R Caudate – Frontoparietal	0	0	-1.37303	1.10271	0	0	0	0	-0.435751	0	0	1.59001	0	0	0	0	-0.0479751	0	-1.61947	-0.0496174	0.31054	0	0	0	2.25416	1.44995	0	-0.29465	0	-0.502481	-1.12822	0	1.69513	0	-0.236137	0	-0.19376	0.702031	0	1.41968	2.48686	-0.440063	0	0	0	0	-1.38428	0	1.99751
R Putamen – Cingulo-Opercular	0	0	0	0	0	0	0	0	0	0	2.20363	0	-1.09392	0	1.73053	0	1.96272	0	0	0	0	0	0	-0.15454	0	0	-1.20496	0	0	0	0.792686	0	0	0	0	0	0	-0.156219	0.732426	0	0	0	0	0.432061	0	0	1.79839	0	0
R Pallidum – Cingulo-Opercular	0	0	0	0	0	0	0	0	0	0	0	0	0	0	0	-2.18523	0	-0.554235	1.28656	0	0	0	0	0	0	0	0	0	-0.48381	0	0	0	0	-1.83249	0	0	0	0	0.0342995	0	0	0	0	0	0	0	0	0	-1.37399
R Hippocampus – Default	2.36643	0	0	0	0.0228824	0.0487558	0	0.651123	0	0.703584	-1.8722	0.803203	0	0.461469	1.81908	0	0	0	0	0	1.85425	0	0	0	0	0	0	0	0	0	0	0	0	0	0	0	0	0	0	0	0.269687	-2.24508	0	-0.0843558	0	0	0	0	-2.40144
R Amygdala – Language	-0.545204	0	0	2.73079	0	0	2.71133	0	0	0	0	0	0	0	0	0	1.18035	-0.915911	0	-0.406942	0	0	-0.509097	1.3828	0	1.24532	0	0	0	0	0	0	0	0	0	0	0.927677	0	0	0	0	0	0	0	0	0	0.483529	0	0
R Amygdala – Posterior Multimodal	0.511758	0	0	0	0	0	0	0	0	0	1.45509	0	0	0	0	0	0.0332947	0	0	0	0	0	0	0	-0.133573	0	0	0	0	0	0	0	0	0	0	0.51469	0	0	0	0	-0.649996	0	0	0	0	-0.284789	0	0	0
[truncated: 181 more columns]
